# Supplementary material for: Defect-evolved quadrupole higher-order topological nanolasers
Source: Nat Commun. 2026 Feb 26;17:3238. doi: 10.1038/s41467-026-70056-4 (PMC13062083; doi:10.1038/s41467-026-70056-4)
Supplement: Supplementary file 4 — Source Data [file 41467_2026_70056_MOESM4_ESM.xlsx]

## Sheet: Fig. 1b
Γ-X-M-Γ	Norm.freq
0	0.438663
0	0.438685
0	0.542758
0	0.598809
0	0.625377
0	0.632767
1	0.436358
1	0.439328
1	0.543325
1	0.597853
1	0.626341
1	0.632211
2	0.429793
2	0.441257
2	0.544479
2	0.59539
2	0.629196
2	0.630661
3	0.124488
3	0.419801
3	0.444433
3	0.544897
3	0.59249
3	0.628076
3	0.634158
4	0.156454
4	0.40724
4	0.448803
4	0.543185
4	0.590429
4	0.624949
4	0.640851
5	0.185473
5	0.392771
5	0.454292
5	0.538696
5	0.589964
5	0.621379
5	0.649122
6	0.212111
6	0.376842
6	0.460807
6	0.531802
6	0.591001
6	0.617558
6	0.658441
7	0.236793
7	0.359737
7	0.46824
7	0.523326
7	0.593064
7	0.613624
7	0.667369
8	0.259925
8	0.341627
8	0.476466
8	0.513999
8	0.595758
8	0.609634
9	0.281819
9	0.322598
9	0.485341
9	0.504339
9	0.598889
9	0.605992
10	0.302611
10	0.302739
10	0.494692
10	0.494708
10	0.602233
10	0.602441
11	0.303725
11	0.303852
11	0.492623
11	0.492637
11	0.603986
11	0.604189
12	0.307023
12	0.307145
12	0.486804
12	0.486817
12	0.608843
12	0.609031
13	0.312372
13	0.312486
13	0.478109
13	0.478122
13	0.615889
13	0.616056
14	0.319571
14	0.319675
14	0.467425
14	0.467437
14	0.624166
14	0.624307
15	0.328381
15	0.328474
15	0.45543
15	0.45544
15	0.632877
15	0.632987
16	0.338545
16	0.338625
16	0.442601
16	0.442608
16	0.641357
16	0.641433
17	0.349806
17	0.349872
17	0.429274
17	0.429283
17	0.648988
17	0.649036
18	0.361908
18	0.36196
18	0.415714
18	0.41573
18	0.655393
18	0.655445
19	0.37454
19	0.374575
19	0.402219
19	0.402249
19	0.659235
19	0.659303
20	0.38492
20	0.384927
20	0.391548
20	0.391616
20	0.660889
20	0.660971
21	0.360675
21	0.385935
21	0.392588
21	0.414938
21	0.656602
21	0.659173
22	0.332431
22	0.388925
22	0.395526
22	0.440427
22	0.646608
22	0.655067
23	0.302983
23	0.393733
23	0.400189
23	0.465001
23	0.634092
23	0.649536
24	0.27209
24	0.400098
24	0.406237
24	0.488363
24	0.62081
24	0.643832
25	0.239248
25	0.407653
25	0.413211
25	0.509954
25	0.608009
25	0.638642
25	0.663674
26	0.203577
26	0.415901
26	0.42053
26	0.528472
26	0.597281
26	0.634448
26	0.65183
27	0.163881
27	0.424164
27	0.427503
27	0.541121
27	0.591385
27	0.631694
27	0.64125
28	0.431514
28	0.433348
28	0.545126
28	0.592617
28	0.630807
28	0.632847
29	0.436754
29	0.437276
29	0.543835
29	0.596903
29	0.627278
29	0.631868
30	0.438663
30	0.438685
30	0.542758
30	0.598809
30	0.625377
30	0.632767

## Sheet: Fig. 1c
kx	vy_1	vy_2	vy_3	vy_4	vy_1+3	vy_2+4
-1	-0.2792	-0.220784	0.220773	0.279194	-0.058427	0.0584106
-0.92	-0.279566	-0.220418	0.220407	0.279561	-0.0591598	0.0591421
-0.84	-0.280717	-0.219267	0.219256	0.280712	-0.0614614	0.0614451
-0.76	-0.282816	-0.217167	0.217157	0.282812	-0.0656596	0.0656445
-0.68	-0.286128	-0.213854	0.213845	0.286125	-0.0722827	0.0722703
-0.6	-0.290886	-0.209094	0.209086	0.290885	-0.0818003	0.0817914
-0.52	-0.296844	-0.203135	0.203128	0.296846	-0.0937158	0.0937109
-0.44	-0.30282	-0.19716	0.197153	0.302823	-0.105667	0.105663
-0.36	-0.307326	-0.192658	0.192648	0.307326	-0.114678	0.114668
-0.28	-0.30954	-0.190451	0.190435	0.309537	-0.119106	0.119086
-0.2	-0.309542	-0.190459	0.190432	0.309529	-0.119111	0.11907
-0.12	-0.308313	-0.191697	0.191666	0.308297	-0.116646	0.1166
-0.04	-0.307238	-0.192776	0.192742	0.307218	-0.114495	0.114442
0.04	-0.307238	-0.192777	0.192742	0.307218	-0.114496	0.114441
0.12	-0.308313	-0.191697	0.191666	0.308296	-0.116647	0.1166
0.2	-0.309542	-0.190459	0.190435	0.309532	-0.119108	0.119073
0.28	-0.30954	-0.190451	0.190434	0.309536	-0.119106	0.119085
0.36	-0.307326	-0.192658	0.192648	0.307327	-0.114678	0.114668
0.44	-0.30282	-0.19716	0.197153	0.302823	-0.105667	0.105663
0.52	-0.296844	-0.203135	0.203128	0.296846	-0.0937159	0.0937109
0.6	-0.290886	-0.209094	0.209086	0.290886	-0.0818002	0.0817915
0.68	-0.286128	-0.213854	0.213845	0.286125	-0.0722828	0.0722703
0.76	-0.282816	-0.217167	0.217157	0.282812	-0.0656596	0.0656445
0.84	-0.280717	-0.219267	0.219256	0.280712	-0.0614617	0.0614448
0.92	-0.279566	-0.220418	0.220406	0.279561	-0.0591598	0.0591421
1	-0.2792	-0.220785	0.220772	0.279194	-0.0584279	0.0584097

## Sheet: Fig. 1d
ky	pxvy_1	pxvy_2	pxvy_3	pxvy_4	pxvy_1+3	pxvy_2+4
-1	0.221362	-0.278603	0.278594	-0.221381	0.499956	-0.499984
-0.92	0.221027	-0.278937	0.278929	-0.221047	0.499956	-0.499983
-0.84	0.219944	-0.28002	0.280013	-0.219962	0.499957	-0.499982
-0.76	0.217953	-0.28201	0.282004	-0.217971	0.499957	-0.499981
-0.68	0.214793	-0.285169	0.285165	-0.21481	0.499958	-0.499979
-0.6	0.210205	-0.289756	0.289753	-0.210221	0.499958	-0.499977
-0.52	0.204356	-0.295603	0.295602	-0.204371	0.499958	-0.499975
-0.44	0.198329	-0.301629	0.301628	-0.198343	0.499957	-0.499972
-0.36	0.193595	-0.306363	0.306362	-0.193607	0.499957	-0.49997
-0.28	0.191012	-0.308947	0.308945	-0.191022	0.499956	-0.499969
-0.2	0.190599	-0.309361	0.309356	-0.190609	0.499956	-0.49997
-0.12	0.191548	-0.308415	0.308407	-0.191558	0.499955	-0.499973
-0.04	0.192617	-0.307347	0.307336	-0.19263	0.499953	-0.499977
0.04	0.19294	-0.307025	0.30701	-0.192957	0.49995	-0.499981
0.12	0.192459	-0.307505	0.307487	-0.19248	0.499946	-0.499986
0.2	0.191903	-0.30806	0.308038	-0.19193	0.499941	-0.49999
0.28	0.192401	-0.307561	0.307537	-0.192433	0.499938	-0.499994
0.36	0.194772	-0.305189	0.305165	-0.194808	0.499936	-0.499997
0.44	0.199093	-0.300868	0.300845	-0.199129	0.499938	-0.499998
0.52	0.204684	-0.295277	0.295257	-0.204719	0.499941	-0.499996
0.6	0.210259	-0.289703	0.289686	-0.21029	0.499946	-0.499993
0.68	0.214742	-0.28522	0.285206	-0.21477	0.499949	-0.49999
0.76	0.217884	-0.282079	0.282067	-0.217909	0.499951	-0.499988
0.84	0.219889	-0.280075	0.280064	-0.219911	0.499953	-0.499986
0.92	0.220998	-0.278966	0.278957	-0.221019	0.499955	-0.499985
1	0.221362	-0.278604	0.278594	-0.221381	0.499955	-0.499985

## Sheet: Fig. 1e
Δd1/s	pxvy
-0.25	-0.499991
-0.2	-0.499981
-0.15	-0.50006
-0.1	-0.500186
-0.05	-0.498647
0.05	0.499555
0.1	0.499882
0.15	0.499923
0.2	0.499931
0.25	0.499951

## Sheet: Fig. 2d
ky	Norm.freq_edge1	Norm.freq_edge2	Norm.freq_bulk_bottom	Norm.freq_bulk_top
-0.5	0.496799	0.591196	0.492703	0.600364
-0.45	0.504141	0.590218	0.502057	0.597433
-0.4	0.513901	0.587901	0.511875	0.594261
-0.35	0.523636	0.585029	0.521412	0.591438
-0.3	0.532843	0.581946	0.530158	0.589171
-0.25	0.54099	0.578785	0.537364	0.58785
-0.2	0.54751	0.575644	0.542122	0.587972
-0.15	0.551996	0.572658	0.543942	0.588697
-0.1	0.554486	0.570059	0.543976	0.588355
-0.05	0.555509	0.568224	0.543642	0.587438
0	0.555747	0.567553	0.543438	0.586964
0.05	0.555509	0.568224	0.543642	0.587438
0.1	0.554486	0.570059	0.543976	0.588355
0.15	0.551996	0.572658	0.543942	0.588697
0.2	0.54751	0.575644	0.542122	0.587972
0.25	0.54099	0.578785	0.537364	0.58785
0.3	0.532843	0.581946	0.530158	0.589171
0.35	0.523636	0.585029	0.521412	0.591438
0.4	0.513901	0.587901	0.511875	0.594261
0.45	0.504141	0.590218	0.502057	0.597433
0.5	0.496799	0.591196	0.492703	0.600364

## Sheet: Fig. 2e
freq_bulk (THz)	freq_edge	freq_corner
190.432	190.901	195.283
190.442	191.749
190.465	192.27
190.467	192.961
190.47	193.415
190.501	193.931
190.524	194.23
190.535	194.561
190.575	194.674
190.578	194.819
190.604	194.866
190.605	198.412
190.621	198.434
190.631	198.97
190.633	199.028
190.649	199.679
190.653	199.767
190.654	200.233
190.655	200.451
190.66	200.756
190.667	201.281
190.669	201.624
190.683	202.134
190.7	202.391
190.707	202.808
190.715	203.203
190.72	203.592
190.724	203.935
190.725	204.285
190.754
190.754
190.761
190.768
190.774
190.79
190.795
190.812
190.818
190.836
190.856
190.859

## Sheet: Fig. 2f
	ky
kx		-1.24864	-1.2468	-1.24496	-1.24312	-1.24128	-1.23944	-1.2376	-1.23576	-1.23392	-1.23208	-1.23024	-1.2284	-1.22656	-1.22471	-1.22287	-1.22103	-1.21919	-1.21735	-1.21551	-1.21367	-1.21183	-1.20999	-1.20815	-1.20631	-1.20447	-1.20263	-1.20079	-1.19895	-1.19711	-1.19527	-1.19343	-1.19159	-1.18975	-1.18791	-1.18607	-1.18423	-1.18239	-1.18055	-1.17871	-1.17687	-1.17503	-1.17319	-1.17135	-1.16951	-1.16767	-1.16583	-1.16399	-1.16214
	-1.24864	0.0106647	0.0103326	0.0100069	0.00968823	0.00937722	0.00907448	0.00878065	0.0084964	0.00822239	0.00795932	0.00770789	0.00746878	0.00724271	0.00703034	0.00683231	0.00664922	0.00648159	0.00632985	0.00619432	0.00607519	0.00597249	0.00588607	0.00581561	0.00576061	0.00572037	0.00569404	0.00568059	0.00567889	0.00568766	0.00570557	0.00573121	0.00576316	0.00579997	0.0058402	0.00588244	0.00592531	0.00596747	0.00600761	0.0060445	0.00607692	0.00610374	0.00612384	0.00613617	0.00613972	0.00613353	0.00611668	0.00608829	0.00604754
	-1.2468	0.0107833	0.0104453	0.0101139	0.00978976	0.0094734	0.0091655	0.00886672	0.00857773	0.00829924	0.00803194	0.00777654	0.00753377	0.00730434	0.00708893	0.0068882	0.00670277	0.00653317	0.00637983	0.00624309	0.00612313	0.00601998	0.00593349	0.00586332	0.00580894	0.00576965	0.00574454	0.00573258	0.00573259	0.00574326	0.00576322	0.00579104	0.00582527	0.00586442	0.00590704	0.00595169	0.00599697	0.00604153	0.00608405	0.00612327	0.00615799	0.00618706	0.00620937	0.00622387	0.00622957	0.00622552	0.00621082	0.00618462	0.00614615
	-1.24496	0.0109034	0.0105598	0.010223	0.00989353	0.00957208	0.0092593	0.00895585	0.00866244	0.00837976	0.00810854	0.00784951	0.0076034	0.00737094	0.00715283	0.00694975	0.00676232	0.00659108	0.00643648	0.00629885	0.00617838	0.00607508	0.0059888	0.00591918	0.00586567	0.00582753	0.00580385	0.00579356	0.00579542	0.00580812	0.00583026	0.00586038	0.00589698	0.00593857	0.00598367	0.00603083	0.00607863	0.00612571	0.00617074	0.00621246	0.00624966	0.0062812	0.00630597	0.00632294	0.00633113	0.00632961	0.00631752	0.00629404	0.00625847
	-1.24312	0.011025	0.010676	0.010334	0.00999954	0.00967328	0.00935591	0.0090481	0.00875056	0.00846401	0.0081892	0.00792687	0.00767776	0.00744262	0.00722216	0.00701708	0.006828	0.00665547	0.00649995	0.00636177	0.0062411	0.00613796	0.00605216	0.00598335	0.00593094	0.00589418	0.00587211	0.00586363	0.00586749	0.00588235	0.00590677	0.00593926	0.00597832	0.00602243	0.0060701	0.00611984	0.00617025	0.00621995	0.0062676	0.00631196	0.00635181	0.00638601	0.00641347	0.00643318	0.00644418	0.00644556	0.00643651	0.00641626	0.00638415
	-1.24128	0.011148	0.0107939	0.010447	0.0101078	0.00977702	0.00945535	0.00914349	0.00884215	0.00855207	0.00827401	0.00800872	0.00775697	0.00751951	0.00729707	0.00709035	0.00689998	0.00672652	0.00657042	0.00643202	0.00631147	0.00620878	0.00612375	0.00605599	0.00600491	0.00596972	0.00594943	0.00594292	0.00594891	0.00596603	0.00599281	0.00602776	0.00606934	0.00611603	0.00616631	0.00621871	0.00627179	0.00632419	0.00637457	0.00642168	0.00646432	0.00650136	0.00653172	0.00655442	0.00656852	0.00657315	0.00656754	0.00655099	0.00652289
	-1.23944	0.0112724	0.0109135	0.0105619	0.0102183	0.00988333	0.00955768	0.00924209	0.00893729	0.00864402	0.00836306	0.00809518	0.00784115	0.00760174	0.00737769	0.0071697	0.00697841	0.00680438	0.00664806	0.00650977	0.00638966	0.00628771	0.00620372	0.00613727	0.00608773	0.0060543	0.00603595	0.00603155	0.00603978	0.00605924	0.00608846	0.00612592	0.00617007	0.00621937	0.00627231	0.00632741	0.00638322	0.00643838	0.00649157	0.00654154	0.0065871	0.00662713	0.00666059	0.0066865	0.00670397	0.00671218	0.00671039	0.00669796	0.00667438
	-1.2376	0.0113982	0.0110348	0.0106789	0.0103311	0.00999224	0.00966295	0.00934397	0.00903605	0.00873996	0.00845646	0.00818636	0.00793043	0.00768946	0.00746418	0.0072553	0.00706347	0.00688923	0.00673304	0.0065952	0.00647585	0.00637494	0.00629226	0.00622735	0.00617957	0.00614806	0.00613181	0.00612963	0.00614019	0.00616208	0.00619379	0.0062338	0.00628056	0.00633251	0.00638813	0.00644595	0.00650454	0.00656251	0.00661858	0.00667148	0.00672007	0.00676323	0.00679996	0.00682929	0.00685039	0.00686246	0.00686484	0.00685695	0.00683834
	-1.23576	0.0115254	0.0111578	0.0107978	0.0104463	0.0101038	0.00977124	0.00944922	0.00913854	0.00883999	0.00855434	0.00828241	0.00802497	0.00778282	0.0075567	0.00734733	0.00715533	0.00698127	0.00682556	0.0066885	0.00657022	0.00647065	0.00638953	0.00632639	0.00628056	0.00625116	0.00623714	0.00623729	0.00625027	0.00627464	0.0063089	0.00635149	0.00640087	0.00645548	0.0065138	0.00657437	0.00663575	0.00669658	0.00675556	0.00681149	0.00686319	0.00690961	0.00694976	0.00698271	0.00700766	0.00702387	0.00703074	0.00702776	0.00701457
	-1.23392	0.0116541	0.0112825	0.0109188	0.0105638	0.0102182	0.00988263	0.00955794	0.00924489	0.00894425	0.00865685	0.00838347	0.00812493	0.007882	0.00765545	0.00744597	0.0072542	0.00708068	0.00692581	0.00678988	0.00667298	0.00657503	0.00649573	0.00643458	0.00639089	0.00636375	0.00635209	0.00635467	0.00637014	0.00639704	0.00643387	0.00647907	0.00653108	0.00658835	0.00664938	0.0067127	0.00677689	0.0068406	0.00690255	0.00696155	0.00701646	0.00706625	0.00710995	0.00714669	0.00717571	0.00719632	0.00720797	0.00721025	0.00720287
	-1.23208	0.0117842	0.011409	0.011042	0.0106839	0.0103354	0.00999724	0.00967026	0.00935521	0.0090529	0.00876413	0.00848973	0.00823049	0.0079872	0.00776062	0.00755144	0.00736028	0.00718768	0.00703401	0.00689954	0.00678433	0.00668827	0.00661103	0.0065521	0.00651073	0.006486	0.00647681	0.00648191	0.00649993	0.00652941	0.00656883	0.00661664	0.00667129	0.00673123	0.00679496	0.00686102	0.00692803	0.00699464	0.00705959	0.00712172	0.00717991	0.00723316	0.00728055	0.00732124	0.00735451	0.00737975	0.00739647	0.00740432	0.00740312
	-1.23024	0.0119159	0.0115375	0.0111674	0.0108065	0.0104555	0.0101152	0.00978632	0.00946968	0.0091661	0.00887638	0.00860137	0.00834185	0.00809862	0.00787242	0.00766395	0.0074738	0.00730249	0.00715038	0.00701769	0.00690448	0.00681059	0.00673566	0.00667914	0.00664026	0.00661808	0.00661148	0.00661918	0.0066398	0.00667189	0.00671392	0.00676435	0.00682162	0.00688422	0.00695064	0.00701945	0.00708927	0.00715879	0.00722678	0.00729207	0.00735361	0.00741042	0.00746161	0.0075064	0.00754411	0.0075742	0.00759624	0.00760996	0.00761528
	-1.2284	0.0120492	0.0116679	0.0112952	0.0109319	0.0105788	0.0102367	0.00990629	0.00958847	0.00928403	0.0089938	0.0087186	0.00845923	0.00821648	0.00799109	0.00778373	0.00759499	0.00742535	0.00727515	0.00714458	0.00703366	0.0069422	0.00686981	0.00681591	0.00677969	0.00676019	0.00675627	0.00676664	0.00678992	0.00682465	0.0068693	0.00692235	0.00698224	0.00704748	0.00711658	0.00718813	0.00726076	0.0073332	0.00740423	0.00747274	0.00753769	0.00759814	0.00765324	0.00770226	0.00774458	0.00777972	0.00780731	0.00782719	0.00783935
	-1.22656	0.0121843	0.0118004	0.0114254	0.0110602	0.0107054	0.0103618	0.0100303	0.00971177	0.00940691	0.0091166	0.00884165	0.00858287	0.00834104	0.00811688	0.00791104	0.0077241	0.00755651	0.00740857	0.00728045	0.00717212	0.00708335	0.00701373	0.00696263	0.00692923	0.00691254	0.00691139	0.0069245	0.00695049	0.00698788	0.00703516	0.00709082	0.00715333	0.00722119	0.00729296	0.00736723	0.00744268	0.00751804	0.00759215	0.00766391	0.00773232	0.00779648	0.00785559	0.00790898	0.00795607	0.00799644	0.00802983	0.00805611	0.00807539
	-1.22471	0.0123213	0.0119352	0.0115583	0.0111915	0.0108353	0.0104908	0.0101587	0.00983982	0.00953498	0.00924502	0.00897078	0.00871303	0.00847255	0.00825005	0.00804616	0.00786142	0.00769624	0.00755092	0.00742557	0.00732011	0.00723429	0.00716766	0.00711955	0.00708911	0.00707535	0.00707707	0.00709299	0.00712172	0.00716179	0.00721172	0.00726999	0.0073351	0.00740558	0.00748	0.00755699	0.00763524	0.00771354	0.00779074	0.00786578	0.00793771	0.00800566	0.00806889	0.00812677	0.00817878	0.00822457	0.00826395	0.00829688	0.00832357
	-1.22287	0.0124603	0.0120724	0.0116941	0.011326	0.010969	0.0106239	0.0102916	0.00997284	0.00966848	0.00937934	0.00910625	0.00884999	0.00861131	0.00839089	0.00818936	0.00800721	0.00784484	0.00770248	0.0075802	0.0074779	0.00739528	0.00733185	0.00728691	0.0072596	0.00724887	0.00725355	0.00727234	0.00730386	0.00734664	0.00739922	0.00746011	0.00752781	0.0076009	0.00767796	0.00775766	0.00783873	0.00791998	0.00800029	0.00807865	0.00815415	0.00822597	0.00829341	0.00835589	0.00841297	0.00846436	0.00850993	0.00854974	0.00858408
	-1.22103	0.0126015	0.0122123	0.0118328	0.011464	0.0111066	0.0107614	0.0104293	0.0101111	0.00980769	0.00951984	0.00924836	0.00899404	0.0087576	0.00853972	0.00834096	0.00816181	0.0080026	0.00786354	0.00774465	0.00764579	0.00756661	0.00750659	0.007465	0.00744095	0.00743338	0.00744111	0.00746284	0.00749718	0.00754271	0.00759796	0.00766146	0.00773176	0.00780745	0.00788716	0.00796957	0.00805346	0.00813766	0.00822112	0.00830285	0.00838198	0.00845774	0.00852948	0.00859669	0.00865898	0.00871612	0.00876808	0.00881499	0.00885723
	-1.21919	0.0127452	0.0123549	0.0119748	0.0116057	0.0112483	0.0109034	0.0105721	0.0102549	0.00995292	0.00966682	0.00939743	0.00914551	0.00891177	0.00869685	0.00850128	0.00832551	0.00816984	0.00803442	0.00791923	0.00782408	0.00774859	0.00769218	0.00765412	0.00763347	0.00762918	0.00764004	0.00766477	0.007702	0.0077503	0.00780824	0.00787438	0.00794728	0.00802558	0.00810793	0.00819306	0.00827978	0.00836697	0.00845361	0.00853874	0.00862156	0.00870135	0.0087775	0.00884955	0.00891719	0.00898025	0.00903878	0.009093	0.00914337
	-1.21735	0.0128915	0.0125007	0.0121204	0.0117513	0.0113944	0.0110504	0.0107202	0.0104046	0.0101045	0.00982062	0.00955379	0.00930474	0.00907416	0.00886263	0.00867068	0.00849869	0.00834692	0.00821547	0.00810428	0.00801311	0.00794154	0.00788896	0.00785458	0.00783748	0.00783658	0.00785068	0.00787849	0.00791865	0.00796977	0.00803043	0.00809922	0.00817475	0.00825567	0.00834068	0.00842855	0.00851813	0.00860833	0.00869818	0.00878679	0.00887337	0.00895725	0.00903791	0.00911492	0.00918805	0.0092572	0.00932248	0.00938421	0.00944293
	-1.21551	0.0130407	0.0126498	0.0122697	0.0119013	0.0115453	0.0112026	0.010874	0.0105605	0.0102627	0.0099816	0.00971781	0.0094721	0.00924512	0.00903743	0.0088495	0.00868168	0.00853417	0.00840703	0.00830015	0.00821323	0.00814581	0.00809725	0.00806674	0.00805334	0.00805595	0.00807338	0.00810434	0.00814751	0.00820149	0.00826491	0.00833639	0.00841457	0.00849814	0.00858584	0.00867648	0.00876895	0.00886221	0.00895533	0.00904746	0.00913788	0.00922596	0.00931123	0.00939333	0.00947209	0.00954748	0.0096197	0.00968913	0.00975642
	-1.21367	0.013193	0.0128025	0.0124232	0.0120558	0.0117012	0.0113603	0.011034	0.0107229	0.0104281	0.0101501	0.00988987	0.00964797	0.00942505	0.00922164	0.00903815	0.00887489	0.008732	0.00860949	0.0085072	0.0084248	0.00836176	0.00831743	0.00829097	0.00828141	0.00828766	0.00830853	0.00834274	0.00838897	0.00844589	0.00851212	0.00858634	0.00866721	0.00875347	0.0088439	0.00893735	0.00903276	0.00912914	0.00922559	0.00932132	0.00941565	0.00950803	0.00959802	0.00968534	0.00976988	0.00985168	0.009931	0.0100083	0.0100844
	-1.21183	0.0133489	0.0129592	0.012581	0.0122152	0.0118626	0.011524	0.0112003	0.0108923	0.0106008	0.0103266	0.0100704	0.00983276	0.00961436	0.00941566	0.00923703	0.0090787	0.00894079	0.00882325	0.00872585	0.00864822	0.0085898	0.0085499	0.00852766	0.0085221	0.00853212	0.00855654	0.00859409	0.00864349	0.00870341	0.00877253	0.00884954	0.00893316	0.00902216	0.00911538	0.00921171	0.00931012	0.00940968	0.00950954	0.00960895	0.00970731	0.00980409	0.00989892	0.0099916	0.0100821	0.0101704	0.0102571	0.0103425	0.0104275
	-1.20999	0.0135085	0.0131202	0.0127437	0.0123799	0.0120298	0.011694	0.0113735	0.0110691	0.0107815	0.0105115	0.0102597	0.0100269	0.00981348	0.00961992	0.00944655	0.00929355	0.00916097	0.00904871	0.00895649	0.0088839	0.00883034	0.00879508	0.00877724	0.00877584	0.00878978	0.00881787	0.00885888	0.00891154	0.00897455	0.00904663	0.00912651	0.00921296	0.00930479	0.00940086	0.00950014	0.00960163	0.00970446	0.00980781	0.00991102	0.0100135	0.0101148	0.0102146	0.0103128	0.0104093	0.0105045	0.0105985	0.0106923	0.0107865
	-1.20815	0.0136724	0.0132859	0.0129116	0.0125504	0.0122032	0.0118707	0.0115539	0.0112536	0.0109704	0.0107051	0.0104584	0.0102308	0.0100228	0.00983487	0.00966717	0.00951988	0.00939298	0.00928632	0.00919958	0.00913228	0.00908381	0.0090534	0.00904016	0.00904309	0.00906109	0.00909299	0.00913758	0.00919362	0.00925983	0.00933498	0.00941783	0.00950719	0.00960193	0.00970096	0.00980328	0.00990795	0.0100141	0.0101211	0.0102282	0.0103349	0.0104409	0.0105458	0.0106497	0.0107525	0.0108545	0.0109563	0.0110585	0.0111621
	-1.20631	0.0138408	0.0134566	0.013085	0.0127269	0.0123832	0.0120547	0.0117421	0.0114464	0.0111681	0.0109081	0.0106669	0.010445	0.0102429	0.010061	0.00989935	0.00975814	0.00963727	0.00953653	0.00945555	0.00939382	0.00935068	0.00932534	0.00931689	0.00932433	0.00934655	0.00938242	0.00943073	0.00949027	0.00955981	0.00963814	0.00972408	0.00981647	0.00991423	0.0100163	0.0101218	0.0102298	0.0103394	0.0104501	0.0105613	0.0106724	0.0107832	0.0108934	0.011003	0.0111123	0.0112214	0.011331	0.0114419	0.0115552
	-1.20447	0.0140141	0.0136328	0.0132644	0.01291	0.0125703	0.0122462	0.0119385	0.0116479	0.0113751	0.0111208	0.0108856	0.0106699	0.0104742	0.0102987	0.0101436	0.0100088	0.00989432	0.00979983	0.00972491	0.00966901	0.00963144	0.00961139	0.00960793	0.00962007	0.0096467	0.0096867	0.00973889	0.00980208	0.00987509	0.00995674	0.0100459	0.0101415	0.0102424	0.0103477	0.0104564	0.0105678	0.0106811	0.0107957	0.010911	0.0110267	0.0111424	0.0112581	0.0113737	0.0114896	0.011606	0.0117237	0.0118435	0.0119666
	-1.20263	0.0141929	0.0138149	0.0134504	0.0131001	0.012765	0.0124459	0.0121435	0.0118586	0.0115918	0.0113438	0.0111151	0.0109061	0.0107172	0.0105486	0.0104003	0.0102724	0.0101646	0.0100767	0.0100081	0.00995834	0.00992659	0.00991206	0.00991382	0.00993085	0.00996208	0.0100064	0.0100626	0.0101296	0.0102063	0.0102914	0.010384	0.0104828	0.0105871	0.0106957	0.0108079	0.0109229	0.01104	0.0111586	0.0112783	0.0113987	0.0115196	0.0116409	0.0117627	0.0118854	0.0120093	0.0121353	0.0122642	0.0123973
	-1.20079	0.0143775	0.0140034	0.0136432	0.0132978	0.0129678	0.0126542	0.0123577	0.0120791	0.0118188	0.0115776	0.0113559	0.0111541	0.0109724	0.0108111	0.0106701	0.0105494	0.0104487	0.0103677	0.0103058	0.0102623	0.0102367	0.0102279	0.0102351	0.0102572	0.0102933	0.0103421	0.0104026	0.0104736	0.0105541	0.0106429	0.0107389	0.0108413	0.010949	0.0110612	0.011177	0.0112958	0.0114169	0.0115397	0.0116639	0.0117892	0.0119155	0.0120426	0.0121709	0.0123006	0.0124323	0.0125667	0.012705	0.0128484
	-1.19895	0.0145684	0.0141988	0.0138436	0.0135034	0.0131792	0.0128717	0.0125817	0.0123098	0.0120566	0.0118227	0.0116085	0.0114143	0.0112404	0.0110868	0.0109535	0.0108404	0.0107471	0.0106733	0.0106183	0.0105815	0.0105622	0.0105595	0.0105723	0.0105998	0.0106409	0.0106944	0.0107594	0.0108346	0.0109191	0.0110118	0.0111116	0.0112177	0.0113291	0.011445	0.0115647	0.0116874	0.0118127	0.0119399	0.0120689	0.0121994	0.0123312	0.0124644	0.0125993	0.0127362	0.0128759	0.0130191	0.013167	0.0133209
	-1.19711	0.0147661	0.0144016	0.0140519	0.0137176	0.0133997	0.0130989	0.0128159	0.0125514	0.0123058	0.0120797	0.0118735	0.0116875	0.0115217	0.0113762	0.011251	0.0111459	0.0110604	0.010994	0.0109463	0.0109165	0.0109038	0.0109074	0.0109262	0.0109592	0.0110056	0.0110641	0.0111337	0.0112134	0.0113021	0.0113989	0.0115027	0.0116127	0.011728	0.0118479	0.0119716	0.0120986	0.0122282	0.0123602	0.0124942	0.01263	0.0127676	0.0129071	0.0130489	0.0131934	0.0133413	0.0134935	0.0136513	0.013816
	-1.19527	0.0149712	0.0146124	0.0142687	0.013941	0.01363	0.0133364	0.013061	0.0128043	0.0125669	0.0123492	0.0121515	0.011974	0.0118169	0.01168	0.0115633	0.0114664	0.011389	0.0113306	0.0112904	0.0112679	0.0112621	0.0112722	0.0112972	0.0113361	0.0113879	0.0114516	0.0115262	0.0116106	0.0117039	0.011805	0.011913	0.0120272	0.0121467	0.0122708	0.0123988	0.0125303	0.0126646	0.0128015	0.0129407	0.0130821	0.0132258	0.013372	0.0135209	0.0136732	0.0138296	0.0139911	0.014159	0.0143347
	-1.19343	0.0151841	0.0148316	0.0144946	0.014174	0.0138705	0.0135848	0.0133175	0.0130693	0.0128406	0.0126317	0.012443	0.0122746	0.0121265	0.0119986	0.0118908	0.0118026	0.0117337	0.0116835	0.0116512	0.0116362	0.0116376	0.0116545	0.011686	0.011731	0.0117887	0.0118579	0.0119377	0.0120271	0.0121251	0.0122308	0.0123434	0.0124621	0.012586	0.0127146	0.0128472	0.0129834	0.0131227	0.0132648	0.0134095	0.0135569	0.013707	0.01386	0.0140164	0.0141767	0.0143419	0.014513	0.0146913	0.0148785
	-1.19159	0.0154056	0.0150599	0.0147302	0.0144173	0.0141218	0.0138446	0.0135861	0.0133469	0.0131274	0.0129279	0.0127487	0.0125898	0.0124512	0.0123327	0.0122342	0.0121551	0.012095	0.0120533	0.0120292	0.0120221	0.012031	0.012055	0.0120933	0.0121448	0.0122085	0.0122835	0.0123688	0.0124635	0.0125666	0.0126773	0.0127947	0.0129181	0.0130468	0.0131802	0.0133177	0.0134589	0.0136035	0.0137511	0.0139017	0.0140553	0.0142121	0.0143723	0.0145364	0.0147052	0.0148796	0.0150606	0.0152496	0.0154484
	-1.18975	0.015636	0.0152979	0.0149761	0.0146714	0.0143847	0.0141164	0.0138673	0.0136376	0.0134279	0.0132383	0.0130691	0.0129202	0.0127915	0.0126829	0.012594	0.0125244	0.0124735	0.0124406	0.0124251	0.0124262	0.0124429	0.0124744	0.0125198	0.012578	0.0126482	0.0127293	0.0128204	0.0129207	0.0130292	0.0131451	0.0132677	0.0133962	0.01353	0.0136685	0.0138113	0.0139579	0.014108	0.0142616	0.0144184	0.0145786	0.0147423	0.0149101	0.0150823	0.0152599	0.0154437	0.0156349	0.0158351	0.0160459
	-1.18791	0.0158762	0.0155461	0.0152328	0.0149371	0.0146596	0.014401	0.0141617	0.0139422	0.0137428	0.0135636	0.0134049	0.0132664	0.0131481	0.0130498	0.012971	0.0129112	0.0128698	0.0128462	0.0128396	0.0128492	0.0128741	0.0129134	0.0129662	0.0130315	0.0131084	0.0131959	0.0132932	0.0133994	0.0135137	0.0136352	0.0137633	0.0138973	0.0140366	0.0141806	0.0143289	0.0144813	0.0146374	0.0147972	0.0149606	0.0151277	0.0152989	0.0154745	0.0156553	0.015842	0.0160356	0.0162375	0.0164491	0.0166723
	-1.18607	0.0161266	0.0158053	0.0155011	0.015215	0.0149474	0.0146989	0.0144701	0.0142613	0.0140727	0.0139045	0.0137566	0.0136291	0.0135217	0.013434	0.0133656	0.013316	0.0132846	0.0132706	0.0132732	0.0132917	0.0133251	0.0133726	0.0134331	0.0135058	0.0135898	0.0136842	0.0137881	0.0139006	0.014021	0.0141485	0.0142825	0.0144223	0.0145674	0.0147174	0.0148717	0.0150302	0.0151927	0.0153591	0.0155295	0.015704	0.015883	0.0160669	0.0162566	0.0164528	0.0166566	0.0168695	0.017093	0.0173289
	-1.18423	0.016388	0.016076	0.0157816	0.0155056	0.0152485	0.0150109	0.0147931	0.0145955	0.0144183	0.0142614	0.0141251	0.0140089	0.0139127	0.0138361	0.0137786	0.0137397	0.0137185	0.0137145	0.0137268	0.0137545	0.0137967	0.0138527	0.0139214	0.0140019	0.0140934	0.014195	0.0143058	0.014425	0.0145519	0.0146859	0.0148262	0.0149722	0.0151236	0.0152799	0.0154406	0.0156058	0.015775	0.0159485	0.0161263	0.0163085	0.0164958	0.0166885	0.0168874	0.0170936	0.0173081	0.0175325	0.0177682	0.0180173
	-1.18239	0.016661	0.016359	0.016075	0.0158098	0.0155638	0.0153375	0.0151313	0.0149455	0.0147801	0.0146353	0.0145108	0.0144065	0.014322	0.0142569	0.0142107	0.0141827	0.0141723	0.0141786	0.0142008	0.0142381	0.0142897	0.0143545	0.0144317	0.0145205	0.0146198	0.014729	0.0148472	0.0149735	0.0151074	0.0152482	0.0153952	0.015548	0.0157061	0.0158691	0.0160368	0.0162089	0.0163855	0.0165665	0.0167521	0.0169426	0.0171385	0.0173405	0.0175492	0.0177658	0.0179915	0.0182277	0.0184762	0.018739
	-1.18055	0.0169462	0.0166549	0.016382	0.0161281	0.0158938	0.0156795	0.0154855	0.015312	0.015159	0.0150266	0.0149145	0.0148224	0.0147501	0.0146969	0.0146624	0.0146458	0.0146465	0.0146635	0.0146961	0.0147435	0.0148046	0.0148788	0.0149649	0.0150623	0.0151699	0.0152871	0.0154131	0.0155471	0.0156884	0.0158364	0.0159907	0.0161506	0.0163159	0.0164862	0.0166612	0.0168409	0.0170252	0.0172142	0.0174082	0.0176075	0.0178126	0.0180242	0.0182433	0.0184708	0.0187081	0.0189567	0.0192184	0.0194953
	-1.17871	0.0172445	0.0169645	0.0167032	0.0164613	0.0162393	0.0160376	0.0158563	0.0156956	0.0155555	0.015436	0.0153368	0.0152575	0.0151977	0.0151569	0.0151345	0.0151297	0.0151418	0.01517	0.0152134	0.0152712	0.0153424	0.0154262	0.0155217	0.0156281	0.0157446	0.0158702	0.0160044	0.0161465	0.0162957	0.0164515	0.0166135	0.0167811	0.0169541	0.0171322	0.0173151	0.0175028	0.0176954	0.017893	0.0180958	0.0183044	0.0185192	0.0187411	0.0189709	0.0192099	0.0194594	0.0197209	0.0199964	0.0202879
	-1.17687	0.0175566	0.0172884	0.0170394	0.0168102	0.0166011	0.0164124	0.0162444	0.0160971	0.0159705	0.0158643	0.0157784	0.0157123	0.0156656	0.0156376	0.0156277	0.0156351	0.0156591	0.0156988	0.0157534	0.015822	0.0159037	0.0159977	0.016103	0.0162189	0.0163445	0.0164792	0.0166221	0.0167727	0.0169303	0.0170945	0.0172647	0.0174405	0.0176217	0.0178081	0.0179994	0.0181958	0.0183972	0.0186039	0.0188162	0.0190346	0.0192597	0.0194924	0.0197336	0.0199846	0.0202468	0.0205219	0.0208116	0.0211184
	-1.17503	0.0178831	0.0176275	0.0173914	0.0171754	0.0169797	0.0168047	0.0166506	0.0165172	0.0164045	0.0163122	0.0162401	0.0161877	0.0161544	0.0161396	0.0161426	0.0161627	0.016199	0.0162507	0.0163169	0.0163967	0.0164894	0.0165939	0.0167095	0.0168354	0.0169707	0.0171149	0.0172671	0.0174267	0.0175933	0.0177663	0.0179453	0.0181299	0.0183199	0.0185151	0.0187155	0.018921	0.0191319	0.0193482	0.0195706	0.0197994	0.0200355	0.0202796	0.0205328	0.0207964	0.021072	0.0213611	0.0216658	0.0219883
	-1.17319	0.0182249	0.0179824	0.0177599	0.0175577	0.0173761	0.0172153	0.0170755	0.0169565	0.0168582	0.0167804	0.0167225	0.0166842	0.0166648	0.0166636	0.01668	0.0167131	0.0167622	0.0168263	0.0169046	0.0169961	0.0171001	0.0172158	0.0173421	0.0174785	0.017624	0.0177781	0.0179401	0.0181094	0.0182855	0.0184679	0.0186563	0.0188502	0.0190497	0.0192544	0.0194644	0.0196797	0.0199006	0.0201273	0.0203604	0.0206003	0.0208479	0.021104	0.0213699	0.0216468	0.0219363	0.0222402	0.0225604	0.0228994
	-1.17135	0.0185828	0.0183541	0.0181457	0.0179578	0.0177909	0.0176449	0.01752	0.0174159	0.0173326	0.0172695	0.0172264	0.0172026	0.0171975	0.0172105	0.0172407	0.0172873	0.0173495	0.0174265	0.0175172	0.017621	0.0177369	0.0178641	0.0180017	0.018149	0.0183054	0.01847	0.0186424	0.0188219	0.019008	0.0192004	0.0193988	0.0196027	0.0198122	0.0200271	0.0202473	0.0204731	0.0207047	0.0209424	0.0211868	0.0214385	0.0216983	0.0219672	0.0222464	0.0225373	0.0228414	0.0231607	0.0234972	0.0238532
	-1.16951	0.0189575	0.0187432	0.0185495	0.0183767	0.0182249	0.0180943	0.0179847	0.0178961	0.0178282	0.0177805	0.0177525	0.0177437	0.0177534	0.0177809	0.0178253	0.0178859	0.0179617	0.018052	0.0181558	0.0182722	0.0184004	0.0185397	0.0186891	0.018848	0.0190156	0.0191914	0.0193747	0.019565	0.0197619	0.0199649	0.0201739	0.0203885	0.0206086	0.0208343	0.0210655	0.0213025	0.0215455	0.0217949	0.0220513	0.0223155	0.0225882	0.0228706	0.0231638	0.0234694	0.0237889	0.0241243	0.0244778	0.0248516
	-1.16767	0.0193498	0.0191506	0.0189722	0.018815	0.0186789	0.0185642	0.0184706	0.0183979	0.0183459	0.0183139	0.0183016	0.0183083	0.0183332	0.0183756	0.0184348	0.0185097	0.0185997	0.0187037	0.018821	0.0189506	0.0190917	0.0192435	0.0194053	0.0195763	0.0197558	0.0199433	0.0201381	0.0203398	0.0205481	0.0207624	0.0209827	0.0212086	0.0214402	0.0216773	0.0219202	0.0221691	0.0224242	0.0226861	0.0229553	0.0232327	0.0235191	0.0238157	0.0241237	0.0244447	0.0247804	0.0251327	0.0255039	0.0258963
	-1.16583	0.0197608	0.0195772	0.0194147	0.0192736	0.0191538	0.0190555	0.0189783	0.0189221	0.0188864	0.0188707	0.0188745	0.018897	0.0189377	0.0189955	0.0190698	0.0191596	0.0192641	0.0193824	0.0195137	0.0196569	0.0198115	0.0199765	0.0201511	0.0203348	0.0205268	0.0207266	0.0209337	0.0211475	0.0213678	0.0215941	0.0218263	0.0220643	0.022308	0.0225574	0.0228127	0.0230742	0.0233422	0.0236173	0.0239001	0.0241915	0.0244925	0.0248041	0.0251277	0.025465	0.0258176	0.0261876	0.0265773	0.0269891
	-1.16399	0.0201911	0.0200238	0.0198778	0.0197533	0.0196504	0.0195689	0.0195087	0.0194694	0.0194505	0.0194516	0.0194719	0.0195108	0.0195676	0.0196413	0.0197312	0.0198364	0.019956	0.020089	0.0202348	0.0203923	0.0205608	0.0207395	0.0209277	0.0211246	0.0213298	0.0215426	0.0217625	0.0219891	0.022222	0.0224611	0.022706	0.0229568	0.0232133	0.0234757	0.0237443	0.0240192	0.0243009	0.0245901	0.0248873	0.0251935	0.0255098	0.0258373	0.0261774	0.0265317	0.0269022	0.0272907	0.0276997	0.0281318
	-1.16214	0.0206418	0.0204912	0.0203623	0.020255	0.0201695	0.0201054	0.0200626	0.0200407	0.0200392	0.0200574	0.0200948	0.0201505	0.0202239	0.020314	0.02042	0.020541	0.0206761	0.0208245	0.0209852	0.0211575	0.0213405	0.0215335	0.0217358	0.0219467	0.0221657	0.0223921	0.0226255	0.0228656	0.023112	0.0233645	0.023623	0.0238873	0.0241575	0.0244337	0.0247163	0.0250054	0.0253017	0.0256058	0.0259183	0.0262403	0.0265727	0.0269169	0.0272744	0.0276467	0.0280358	0.0284439	0.0288731	0.0293262
	-1.1603	0.0211137	0.0209805	0.0208691	0.0207797	0.020712	0.0206658	0.020641	0.0206369	0.0206531	0.020689	0.0207439	0.0208169	0.0209073	0.0210143	0.0211368	0.0212742	0.0214254	0.0215896	0.0217659	0.0219535	0.0221517	0.0223596	0.0225767	0.0228022	0.0230355	0.0232763	0.023524	0.0237783	0.024039	0.0243057	0.0245784	0.0248571	0.0251418	0.0254327	0.0257301	0.0260344	0.0263461	0.0266659	0.0269946	0.0273332	0.0276828	0.0280447	0.0284204	0.0288117	0.0292204	0.0296488	0.0300993	0.0305744
	-1.15846	0.0216078	0.0214925	0.0213993	0.0213281	0.0212788	0.0212511	0.0212446	0.0212589	0.0212934	0.0213474	0.0214202	0.0215109	0.0216189	0.0217432	0.0218828	0.022037	0.0222048	0.0223854	0.0225778	0.0227814	0.0229953	0.0232188	0.0234513	0.023692	0.0239406	0.0241964	0.0244591	0.0247284	0.025004	0.0252858	0.0255736	0.0258675	0.0261675	0.026474	0.0267871	0.0271075	0.0274355	0.0277721	0.0281179	0.028474	0.0288417	0.0292222	0.0296172	0.0300284	0.0304577	0.0309075	0.0313801	0.0318782
	-1.15662	0.0221251	0.0220283	0.0219537	0.0219013	0.0218708	0.021862	0.0218744	0.0219075	0.0219607	0.0220333	0.0221245	0.0222335	0.0223595	0.0225016	0.0226588	0.0228304	0.0230153	0.0232128	0.0234221	0.0236422	0.0238724	0.0241122	0.0243607	0.0246174	0.0248818	0.0251535	0.025432	0.0257171	0.0260085	0.0263061	0.0266099	0.0269198	0.0272361	0.027559	0.0278889	0.0282262	0.0285716	0.0289258	0.0292897	0.0296644	0.0300511	0.0304513	0.0308665	0.0312986	0.0317496	0.0322217	0.0327174	0.0332396
	-1.15478	0.0226665	0.0225887	0.0225333	0.0225001	0.022489	0.0224996	0.0225314	0.0225838	0.0226561	0.0227478	0.0228579	0.0229856	0.0231301	0.0232905	0.0234659	0.0236553	0.023858	0.024073	0.0242996	0.0245369	0.0247842	0.0250408	0.0253061	0.0255795	0.0258606	0.0261488	0.0264439	0.0267456	0.0270536	0.027368	0.0276886	0.0280155	0.028349	0.0286893	0.0290368	0.029392	0.0297557	0.0301286	0.0305116	0.0309059	0.0313128	0.0317336	0.0321702	0.0326242	0.0330979	0.0335934	0.0341134	0.0346605
	-1.15294	0.0232332	0.0231748	0.0231391	0.0231257	0.0231345	0.0231649	0.0232164	0.0232886	0.0233806	0.0234918	0.0236212	0.0237682	0.0239317	0.0241109	0.024305	0.0245129	0.0247339	0.024967	0.0252115	0.0254667	0.0257317	0.0260059	0.0262887	0.0265795	0.026878	0.0271837	0.0274962	0.0278153	0.0281408	0.0284728	0.0288111	0.029156	0.0295076	0.0298662	0.0302324	0.0306066	0.0309896	0.0313822	0.0317854	0.0322004	0.0326284	0.0330711	0.03353	0.0340071	0.0345045	0.0350246	0.0355699	0.0361431
	-1.1511	0.023826	0.0237877	0.0237721	0.023779	0.0238081	0.0238588	0.0239307	0.024023	0.0241352	0.0242663	0.0244156	0.0245823	0.0247653	0.0249639	0.0251772	0.0254041	0.025644	0.0258959	0.026159	0.0264326	0.026716	0.0270086	0.0273096	0.0276187	0.0279354	0.0282593	0.02859	0.0289275	0.0292715	0.0296219	0.029979	0.0303427	0.0307135	0.0310915	0.0314773	0.0318715	0.0322749	0.0326883	0.0331128	0.0335495	0.0339999	0.0344654	0.0349479	0.0354492	0.0359715	0.0365172	0.0370889	0.0376894
	-1.14926	0.0244461	0.0244283	0.0244334	0.0244611	0.0245109	0.0245824	0.024675	0.0247881	0.0249208	0.0250724	0.0252421	0.0254289	0.0256321	0.0258506	0.0260836	0.0263302	0.0265896	0.0268608	0.0271432	0.027436	0.0277386	0.0280501	0.0283702	0.0286984	0.0290341	0.029377	0.0297269	0.0300836	0.0304469	0.0308169	0.0311936	0.0315773	0.0319681	0.0323666	0.0327731	0.0331885	0.0336133	0.0340487	0.0344955	0.0349552	0.035429	0.0359186	0.0364257	0.0369524	0.0375008	0.0380733	0.0386726	0.0393015
	-1.14742	0.0250947	0.0250979	0.0251241	0.0251729	0.025244	0.0253368	0.0254506	0.0255848	0.0257386	0.0259112	0.0261017	0.0263093	0.026533	0.026772	0.0270254	0.0272922	0.0275717	0.027863	0.0281654	0.0284781	0.0288005	0.0291319	0.0294718	0.0298198	0.0301754	0.0305382	0.0309082	0.031285	0.0316687	0.0320591	0.0324566	0.0328611	0.0332732	0.0336931	0.0341215	0.034559	0.0350065	0.0354649	0.0359354	0.0364191	0.0369175	0.0374324	0.0379654	0.0385186	0.0390943	0.0396948	0.0403229	0.0409813
	-1.14558	0.0257727	0.0257974	0.0258452	0.0259157	0.0260085	0.026123	0.0262585	0.0264143	0.0265897	0.0267837	0.0269956	0.0272245	0.0274693	0.0277294	0.0280037	0.0282914	0.0285917	0.0289037	0.0292267	0.0295601	0.0299031	0.0302551	0.0306157	0.0309843	0.0313607	0.0317444	0.0321353	0.0325333	0.0329382	0.0333502	0.0337693	0.0341959	0.0346302	0.0350728	0.0355241	0.035985	0.0364563	0.036939	0.0374341	0.0379431	0.0384675	0.0390088	0.0395689	0.04015	0.0407541	0.0413839	0.0420419	0.0427312
	-1.14374	0.0264815	0.0265281	0.0265979	0.0266906	0.0268055	0.0269422	0.0270999	0.0272778	0.0274752	0.0276912	0.027925	0.0281756	0.0284422	0.0287239	0.0290198	0.029329	0.0296507	0.0299841	0.0303286	0.0306833	0.0310477	0.0314211	0.0318032	0.0321934	0.0325914	0.032997	0.0334098	0.0338299	0.0342571	0.0346917	0.0351336	0.0355832	0.0360409	0.0365072	0.0369827	0.0374682	0.0379644	0.0384725	0.0389937	0.0395292	0.0400807	0.0406497	0.0412383	0.0418483	0.0424823	0.0431425	0.0438318	0.044553
	-1.1419	0.027222	0.027291	0.0273834	0.0274986	0.0276362	0.0277955	0.0279758	0.0281763	0.0283962	0.0286348	0.028891	0.029164	0.0294529	0.0297568	0.0300749	0.0304062	0.0307501	0.0311057	0.0314722	0.0318491	0.0322357	0.0326314	0.0330358	0.0334485	0.0338691	0.0342974	0.0347332	0.0351764	0.035627	0.0360851	0.0365509	0.0370248	0.037507	0.0379982	0.038499	0.0390102	0.0395327	0.0400675	0.0406159	0.0411792	0.0417591	0.0423571	0.0429753	0.0436158	0.0442807	0.0449728	0.0456945	0.046449
	-1.14006	0.0279955	0.0280874	0.0282028	0.0283411	0.0285017	0.0286841	0.0288875	0.0291111	0.0293541	0.0296156	0.0298948	0.0301907	0.0305025	0.0308293	0.0311702	0.0315244	0.0318911	0.0322696	0.032659	0.0330589	0.0334685	0.0338874	0.034315	0.0347511	0.0351952	0.0356472	0.036107	0.0365743	0.0370493	0.0375322	0.038023	0.0385222	0.0390302	0.0395475	0.0400748	0.040613	0.0411629	0.0417257	0.0423026	0.0428951	0.0435046	0.044133	0.0447822	0.0454542	0.0461516	0.0468766	0.0476322	0.0484212
	-1.13822	0.0288032	0.0289185	0.0290572	0.029219	0.0294032	0.0296092	0.0298362	0.0300834	0.0303499	0.030635	0.0309377	0.0312572	0.0315925	0.0319428	0.0323072	0.0326849	0.0330752	0.0334773	0.0338904	0.034314	0.0347475	0.0351904	0.0356422	0.0361026	0.0365713	0.037048	0.0375327	0.0380253	0.0385258	0.0390345	0.0395515	0.0400772	0.0406121	0.0411567	0.0417118	0.0422782	0.0428569	0.043449	0.0440557	0.0446786	0.0453191	0.0459792	0.0466607	0.0473657	0.0480967	0.0488562	0.0496468	0.0504716
	-1.13638	0.0296464	0.0297853	0.029948	0.0301337	0.030342	0.030572	0.0308231	0.0310944	0.031385	0.0316942	0.032021	0.0323646	0.032724	0.0330985	0.0334871	0.0338891	0.0343037	0.0347301	0.0351678	0.035616	0.0360743	0.0365421	0.037019	0.0375047	0.0379989	0.0385014	0.0390121	0.039531	0.0400581	0.0405938	0.0411381	0.0416915	0.0422545	0.0428277	0.0434119	0.0440078	0.0446165	0.0452392	0.0458771	0.0465317	0.0472046	0.0478977	0.0486128	0.0493522	0.0501182	0.0509134	0.0517404	0.0526022
	-1.13454	0.0305261	0.0306893	0.0308762	0.0310864	0.0313192	0.0315737	0.0318494	0.0321453	0.0324606	0.0327945	0.033146	0.0335143	0.0338985	0.0342978	0.0347113	0.0351383	0.0355779	0.0360296	0.0364926	0.0369663	0.0374502	0.0379438	0.0384468	0.0389588	0.0394795	0.0400088	0.0405466	0.0410929	0.0416479	0.0422116	0.0427845	0.0433668	0.0439592	0.0445623	0.0451767	0.0458035	0.0464436	0.0470982	0.0477686	0.0484563	0.0491629	0.0498903	0.0506405	0.0514156	0.0522179	0.0530501	0.0539148	0.054815
	-1.1327	0.0314436	0.0316314	0.0318432	0.0320783	0.032336	0.0326156	0.0329164	0.0332374	0.0335779	0.033937	0.0343139	0.0347075	0.0351172	0.035542	0.0359812	0.0364339	0.0368994	0.0373771	0.0378662	0.0383663	0.0388768	0.0393972	0.0399272	0.0404664	0.0410147	0.0415719	0.042138	0.0427128	0.0432967	0.0438898	0.0444924	0.0451049	0.0457279	0.046362	0.0470081	0.047667	0.0483398	0.0490277	0.049732	0.0504541	0.0511959	0.051959	0.0527456	0.0535577	0.0543977	0.0552682	0.056172	0.0571118
	-1.13086	0.0324001	0.0326131	0.0328501	0.0331106	0.0333937	0.0336989	0.0340253	0.034372	0.0347383	0.0351233	0.035526	0.0359457	0.0363815	0.0368326	0.0372981	0.0377773	0.0382695	0.038774	0.0392902	0.0398175	0.0403555	0.0409037	0.0414617	0.0420293	0.0426062	0.0431924	0.0437877	0.0443923	0.0450063	0.0456298	0.0462634	0.0469073	0.0475623	0.0482288	0.0489078	0.0496002	0.0503071	0.0510296	0.0517691	0.0525271	0.0533053	0.0541055	0.0549298	0.0557803	0.0566594	0.0575696	0.0585136	0.0594944
	-1.12902	0.0333969	0.0336354	0.0338982	0.0341844	0.0344936	0.0348248	0.0351773	0.0355503	0.035943	0.0363544	0.0367837	0.0372301	0.0376927	0.0381707	0.0386634	0.0391699	0.0396896	0.0402218	0.0407659	0.0413214	0.0418878	0.0424647	0.0430518	0.0436487	0.0442554	0.0448716	0.0454974	0.0461329	0.0467781	0.0474335	0.0480992	0.0487759	0.049464	0.0501643	0.0508775	0.0516047	0.052347	0.0531055	0.0538816	0.0546768	0.0554929	0.0563316	0.057195	0.0580852	0.0590047	0.0599559	0.0609415	0.0619645
	-1.12718	0.0344351	0.0346996	0.0349885	0.0353012	0.0356368	0.0359946	0.0363738	0.0367737	0.0371932	0.0376317	0.0380883	0.038562	0.0390522	0.0395579	0.0400784	0.0406131	0.0411611	0.0417219	0.0422948	0.0428795	0.0434753	0.0440819	0.044699	0.0453264	0.0459639	0.0466113	0.0472687	0.0479362	0.048614	0.0493022	0.0500014	0.0507121	0.0514347	0.05217	0.0529189	0.0536822	0.0544612	0.0552571	0.0560712	0.056905	0.0577603	0.0586388	0.0595427	0.060474	0.0614352	0.0624287	0.0634572	0.0645236
	-1.12534	0.0355158	0.0358069	0.0361224	0.0364619	0.0368245	0.0372094	0.0376159	0.0380432	0.0384903	0.0389565	0.039441	0.0399428	0.0404612	0.0409954	0.0415446	0.0421082	0.0426854	0.0432756	0.0438783	0.044493	0.0451192	0.0457566	0.0464049	0.0470637	0.0477331	0.0484128	0.049103	0.0498038	0.0505152	0.0512377	0.0519716	0.0527175	0.0534759	0.0542476	0.0550334	0.0558343	0.0566514	0.0574859	0.0583394	0.0592131	0.060109	0.0610288	0.0619744	0.0629482	0.0639524	0.0649894	0.0660621	0.0671731
	-1.1235	0.0366402	0.0369582	0.037301	0.0376678	0.0380578	0.0384705	0.0389048	0.0393601	0.0398354	0.04033	0.040843	0.0413737	0.0419211	0.0424845	0.0430632	0.0436565	0.0442638	0.0448844	0.0455178	0.0461635	0.0468211	0.0474903	0.0481707	0.0488621	0.0495645	0.0502777	0.0510019	0.051737	0.0524834	0.0532414	0.0540113	0.0547936	0.0555891	0.0563985	0.0572226	0.0580623	0.0589189	0.0597935	0.0606877	0.0616028	0.0625405	0.0635028	0.0644917	0.0655092	0.0665576	0.0676395	0.0687575	0.0699143
	-1.12166	0.0378094	0.0381549	0.0385253	0.0389199	0.0393381	0.0397789	0.0402417	0.0407256	0.0412298	0.0417534	0.0422957	0.0428558	0.043433	0.0440265	0.0446355	0.0452594	0.0458976	0.0465495	0.0472146	0.0478923	0.0485823	0.0492843	0.0499979	0.050723	0.0514595	0.0522074	0.0529666	0.0537374	0.0545199	0.0553146	0.0561217	0.0569419	0.0577758	0.0586242	0.0594878	0.0603678	0.0612652	0.0621812	0.0631174	0.0640751	0.0650562	0.0660624	0.0670956	0.0681581	0.0692521	0.0703801	0.0715446	0.0727484
	-1.11982	0.0390245	0.0393979	0.0397964	0.0402195	0.0406662	0.0411358	0.0416277	0.0421408	0.0426745	0.0432279	0.0438001	0.0443905	0.0449982	0.0456225	0.0462627	0.0469181	0.0475882	0.0482722	0.0489699	0.0496806	0.050404	0.0511398	0.0518878	0.0526477	0.0534194	0.0542031	0.0549986	0.0558062	0.0566261	0.0574587	0.0583044	0.0591637	0.0600372	0.0609259	0.0618304	0.0627519	0.0636914	0.0646503	0.0656298	0.0666315	0.0676571	0.0687084	0.0697874	0.0708962	0.0720369	0.0732121	0.0744244	0.0756762
	-1.11798	0.0402863	0.0406882	0.0411154	0.0415674	0.0420432	0.0425423	0.0430638	0.0436068	0.0441706	0.0447544	0.0453574	0.0459788	0.0466178	0.0472738	0.047946	0.0486337	0.0493365	0.0500537	0.0507849	0.0515296	0.0522875	0.0530582	0.0538415	0.0546373	0.0554455	0.056266	0.057099	0.0579446	0.0588032	0.0596749	0.0605603	0.06146	0.0623746	0.0633048	0.0642515	0.0652158	0.0661988	0.0672017	0.0682259	0.0692729	0.0703443	0.071442	0.072568	0.0737242	0.0749129	0.0761365	0.0773975	0.0786985
	-1.11614	0.041596	0.0420268	0.0424832	0.0429646	0.0434702	0.0439993	0.044551	0.0451246	0.0457192	0.0463342	0.0469686	0.0476217	0.0482929	0.0489813	0.0496863	0.0504074	0.0511438	0.0518951	0.0526608	0.0534405	0.0542338	0.0550405	0.0558602	0.056693	0.0575387	0.0583973	0.059269	0.0601538	0.0610522	0.0619643	0.0628907	0.063832	0.0647888	0.0657619	0.0667522	0.0677606	0.0687883	0.0698365	0.0709066	0.0720001	0.0731186	0.074264	0.0754381	0.0766429	0.0778807	0.0791538	0.0804646	0.0818158
	-1.1143	0.0429542	0.0434145	0.0439007	0.0444121	0.044948	0.0455077	0.0460903	0.0466951	0.0473213	0.047968	0.0486346	0.0493203	0.0500244	0.0507461	0.0514849	0.05224	0.053011	0.0537973	0.0545985	0.0554142	0.056244	0.0570877	0.057945	0.0588159	0.0597002	0.060598	0.0615095	0.0624347	0.0633741	0.0643278	0.0652965	0.0662807	0.067281	0.0682981	0.0693331	0.0703869	0.0714606	0.0725553	0.0736726	0.0748139	0.0759807	0.0771749	0.0783982	0.0796528	0.0809408	0.0822644	0.0836261	0.0850284
	-1.11246	0.0443618	0.0448521	0.0453686	0.0459106	0.0464774	0.0470683	0.0476825	0.0483191	0.0489775	0.0496569	0.0503564	0.0510754	0.0518132	0.0525691	0.0533424	0.0541326	0.0549391	0.0557614	0.056599	0.0574517	0.058319	0.0592007	0.0600966	0.0610067	0.0619308	0.062869	0.0638214	0.0647882	0.0657697	0.0667663	0.0677784	0.0688067	0.0698517	0.0709142	0.0719951	0.0730955	0.0742163	0.0753589	0.0765245	0.0777147	0.078931	0.0801751	0.0814488	0.0827543	0.0840934	0.0854686	0.086882	0.0883363
	-1.11062	0.0458196	0.0463403	0.0468877	0.0474609	0.0480592	0.0486819	0.0493283	0.0499975	0.0506888	0.0514014	0.0521347	0.0528878	0.0536601	0.054451	0.0552597	0.0560858	0.0569287	0.0577879	0.058663	0.0595537	0.0604595	0.0613803	0.0623159	0.0632662	0.0642312	0.0652109	0.0662054	0.0672149	0.0682398	0.0692804	0.0703371	0.0714106	0.0725015	0.0736106	0.0747387	0.0758868	0.077056	0.0782475	0.0794627	0.0807028	0.0819697	0.0832648	0.08459	0.0859472	0.0873386	0.0887661	0.0902322	0.0917393
	-1.10878	0.0473279	0.0478798	0.0484585	0.0490635	0.049694	0.0503491	0.0510283	0.0517308	0.0524557	0.0532024	0.0539701	0.0547581	0.0555658	0.0563925	0.0572375	0.0581004	0.0589806	0.0598777	0.0607912	0.0617208	0.0626662	0.0636271	0.0646035	0.0655951	0.066602	0.0676243	0.068662	0.0697154	0.0707847	0.0718705	0.072973	0.0740929	0.0752309	0.0763876	0.077564	0.078761	0.0799798	0.0812213	0.0824871	0.0837784	0.0850968	0.0864439	0.0878216	0.0892316	0.090676	0.0921568	0.0936764	0.0952369
	-1.10694	0.0488875	0.0494709	0.0500817	0.050719	0.0513822	0.0520705	0.0527832	0.0535195	0.0542788	0.0550602	0.0558632	0.0566869	0.0575307	0.058394	0.0592763	0.0601769	0.0610953	0.0620312	0.0629841	0.0639536	0.0649395	0.0659416	0.0669597	0.0679937	0.0690437	0.0701096	0.0711916	0.07229	0.0734049	0.0745369	0.0756863	0.0768538	0.0780399	0.0792455	0.0804713	0.0817183	0.0829876	0.0842803	0.0855977	0.0869411	0.0883121	0.0897123	0.0911432	0.0926069	0.0941051	0.0956401	0.0972138	0.0988286
	-1.1051	0.0504985	0.0511142	0.0517575	0.0524277	0.0531242	0.0538463	0.0545932	0.0553641	0.0561584	0.0569754	0.0578143	0.0586745	0.0595553	0.0604561	0.0613764	0.0623156	0.0632732	0.0642488	0.065242	0.0662524	0.0672798	0.0683241	0.0693849	0.0704624	0.0715564	0.072667	0.0737944	0.0749388	0.0761004	0.0772797	0.0784771	0.0796932	0.0809286	0.082184	0.0834603	0.0847584	0.0860793	0.0874242	0.0887942	0.0901907	0.0916152	0.0930692	0.0945543	0.0960724	0.0976253	0.099215	0.100844	0.102513
	-1.10326	0.0521613	0.0528097	0.0534861	0.0541899	0.0549204	0.0556769	0.0564586	0.0572648	0.0580949	0.0589481	0.0598238	0.0607212	0.0616398	0.062579	0.0635381	0.0645168	0.0655144	0.0665306	0.067565	0.0686173	0.0696872	0.0707746	0.0718792	0.0730011	0.0741402	0.0752966	0.0764704	0.0776618	0.0788712	0.0800989	0.0813453	0.0826111	0.0838967	0.085203	0.0865308	0.0878809	0.0892544	0.0906523	0.0920759	0.0935264	0.0950052	0.0965139	0.098054	0.0996273	0.101235	0.102881	0.104565	0.106289
	-1.10142	0.053876	0.0545576	0.0552678	0.0560057	0.0567708	0.0575623	0.0583795	0.0592218	0.0600883	0.0609785	0.0618917	0.0628271	0.0637843	0.0647626	0.0657615	0.0667804	0.067819	0.0688767	0.0699533	0.0710484	0.0721617	0.0732931	0.0744425	0.0756098	0.076795	0.0779981	0.0792193	0.0804588	0.0817169	0.0829939	0.0842904	0.0856068	0.0869437	0.0883019	0.0896821	0.0910852	0.0925122	0.0939641	0.095442	0.0969473	0.0984813	0.100045	0.101641	0.10327	0.104934	0.106635	0.108375	0.110156
	-1.09957	0.0556425	0.056358	0.0571024	0.0578751	0.0586754	0.0595026	0.060356	0.0612349	0.0621386	0.0630665	0.0640179	0.0649922	0.0659887	0.067007	0.0680464	0.0691065	0.0701868	0.0712869	0.0724065	0.0735453	0.074703	0.0758795	0.0770745	0.0782881	0.0795203	0.0807711	0.0820407	0.0833292	0.084637	0.0859644	0.0873118	0.0886798	0.090069	0.0914799	0.0929134	0.0943704	0.0958516	0.0973583	0.0988914	0.100452	0.102042	0.103662	0.105314	0.107	0.10872	0.110478	0.112274	0.114111
	-1.09773	0.0574606	0.0582106	0.0589899	0.0597979	0.060634	0.0614975	0.0623877	0.063304	0.0642456	0.0652119	0.0662023	0.0672161	0.0682528	0.0693118	0.0703925	0.0714946	0.0726175	0.0737609	0.0749244	0.0761078	0.0773107	0.0785331	0.0797747	0.0810356	0.0823157	0.0836151	0.084934	0.0862725	0.0876308	0.0890095	0.0904088	0.0918292	0.0932714	0.094736	0.0962236	0.0977352	0.0992716	0.100834	0.102423	0.10404	0.105686	0.107363	0.109072	0.110814	0.112591	0.114406	0.116258	0.118151
	-1.09589	0.0593301	0.060115	0.0609298	0.0617738	0.0626463	0.0635468	0.0644745	0.0654287	0.0664089	0.0674143	0.0684444	0.0694985	0.0705761	0.0716766	0.0727995	0.0739443	0.0751107	0.0762981	0.0775064	0.0787352	0.0799842	0.0812533	0.0825424	0.0838514	0.0851804	0.0865293	0.0878983	0.0892876	0.0906974	0.0921281	0.0935801	0.0950539	0.0965499	0.0980689	0.0996114	0.101178	0.102771	0.104389	0.106034	0.107708	0.109412	0.111146	0.112912	0.114711	0.116546	0.118417	0.120327	0.122276
	-1.09405	0.0612504	0.0620709	0.0629217	0.0638022	0.0647118	0.0656498	0.0666156	0.0676085	0.0686279	0.0696732	0.0707437	0.0718388	0.072958	0.0741008	0.0752666	0.076455	0.0776655	0.0788979	0.0801517	0.0814267	0.0827226	0.0840394	0.0853767	0.0867347	0.0881133	0.0895125	0.0909325	0.0923734	0.0938355	0.0953191	0.0968246	0.0983524	0.099903	0.101477	0.103075	0.104698	0.106347	0.108022	0.109725	0.111456	0.113216	0.115008	0.116832	0.118689	0.120581	0.122509	0.124476	0.126482
	-1.09221	0.063221	0.0640775	0.0649649	0.0658825	0.0668298	0.067806	0.0688105	0.0698427	0.070902	0.0719878	0.0730993	0.0742362	0.0753977	0.0765835	0.0777929	0.0790256	0.0802812	0.0815592	0.0828593	0.0841813	0.085525	0.0868901	0.0882765	0.0896843	0.0911133	0.0925636	0.0940353	0.0955286	0.0970437	0.0985809	0.100141	0.101723	0.103329	0.104959	0.106613	0.108293	0.109998	0.111731	0.113491	0.11528	0.117098	0.118948	0.120829	0.122744	0.124694	0.12668	0.128703	0.130766
	-1.09037	0.0652409	0.0661341	0.0670587	0.068014	0.0689994	0.0700144	0.0710583	0.0721304	0.0732303	0.0743571	0.0755105	0.0766897	0.0778943	0.0791237	0.0803775	0.0816553	0.0829565	0.0842809	0.0856281	0.0869979	0.08839	0.0898042	0.0912405	0.0926987	0.0941789	0.095681	0.0972052	0.0987516	0.10032	0.101912	0.103526	0.105164	0.106826	0.108512	0.110223	0.11196	0.113723	0.115513	0.117331	0.119178	0.121055	0.122962	0.124902	0.126875	0.128882	0.130926	0.133006	0.135125
	-1.08853	0.0673094	0.0682397	0.0692019	0.0701955	0.0712197	0.0722741	0.0733579	0.0744706	0.0756116	0.0767802	0.0779759	0.0791982	0.0804465	0.0817203	0.0830192	0.0843426	0.0856902	0.0870617	0.0884567	0.0898749	0.0913161	0.0927802	0.094267	0.0957764	0.0973084	0.098863	0.10044	0.10204	0.103664	0.10531	0.10698	0.108674	0.110392	0.112135	0.113903	0.115697	0.117518	0.119366	0.121243	0.123148	0.125083	0.127049	0.129047	0.131078	0.133143	0.135243	0.137381	0.139556
	-1.08669	0.0694251	0.0703932	0.0713936	0.0724259	0.0734895	0.0745838	0.0757081	0.0768619	0.0780447	0.0792557	0.0804944	0.0817604	0.083053	0.0843718	0.0857164	0.0870862	0.0884808	0.0899	0.0913434	0.0928108	0.0943018	0.0958164	0.0973543	0.0989155	0.1005	0.102108	0.103739	0.105393	0.107071	0.108773	0.110499	0.112249	0.114024	0.115824	0.11765	0.119502	0.121381	0.123288	0.125223	0.127186	0.12918	0.131204	0.13326	0.135349	0.137472	0.13963	0.141823	0.144055
	-1.08485	0.0715869	0.0725931	0.0736323	0.0747039	0.0758074	0.0769421	0.0781075	0.0793031	0.0805281	0.0817821	0.0830645	0.0843747	0.0857123	0.0870767	0.0884675	0.0898843	0.0913266	0.0927942	0.0942866	0.0958037	0.0973451	0.0989108	0.1005	0.102114	0.103752	0.105413	0.107098	0.108807	0.110541	0.112299	0.114081	0.115888	0.11772	0.119578	0.121462	0.123372	0.12531	0.127275	0.129268	0.13129	0.133342	0.135425	0.137539	0.139686	0.141866	0.144081	0.146331	0.148618
	-1.08301	0.0737933	0.0748382	0.0759166	0.077028	0.0781719	0.0793476	0.0805546	0.0817924	0.0830603	0.0843578	0.0856843	0.0870394	0.0884225	0.0898331	0.0912708	0.0927351	0.0942257	0.0957422	0.0972842	0.0988516	0.100444	0.102061	0.103703	0.10537	0.107061	0.108776	0.110516	0.112281	0.11407	0.115884	0.117723	0.119587	0.121477	0.123393	0.125335	0.127304	0.129299	0.131323	0.133375	0.135456	0.137566	0.139707	0.14188	0.144084	0.146321	0.148592	0.150899	0.153241
	-1.08117	0.0760427	0.0771267	0.0782448	0.0793965	0.0805812	0.0817985	0.0830476	0.0843281	0.0856394	0.0869809	0.0883522	0.0897526	0.0911817	0.0926391	0.0941242	0.0956366	0.0971759	0.0987419	0.100334	0.101952	0.103596	0.105266	0.10696	0.10868	0.110425	0.112195	0.11399	0.115811	0.117656	0.119527	0.121423	0.123345	0.125292	0.127266	0.129266	0.131293	0.133348	0.13543	0.137541	0.13968	0.141849	0.144048	0.146278	0.14854	0.150834	0.153161	0.155523	0.15792
	-1.07933	0.0783333	0.0794568	0.0806151	0.0818076	0.0830336	0.0842928	0.0855846	0.0869083	0.0882635	0.0896495	0.091066	0.0925123	0.0939879	0.0954925	0.0970255	0.0985865	0.100175	0.101791	0.103434	0.105103	0.106799	0.108521	0.110269	0.112043	0.113842	0.115667	0.117518	0.119394	0.121296	0.123223	0.125177	0.127156	0.129162	0.131194	0.133252	0.135338	0.137451	0.139592	0.141761	0.143959	0.146186	0.148443	0.15073	0.153049	0.155399	0.157782	0.160199	0.162651
	-1.07749	0.0806631	0.0818267	0.0830255	0.0842592	0.0855271	0.0868287	0.0881634	0.0895308	0.0909303	0.0923614	0.0938235	0.0953161	0.0968388	0.098391	0.0999724	0.101582	0.103221	0.104887	0.106581	0.108302	0.11005	0.111825	0.113627	0.115454	0.117309	0.119189	0.121095	0.123028	0.124986	0.126971	0.128982	0.131019	0.133082	0.135173	0.13729	0.139434	0.141605	0.143805	0.146032	0.148288	0.150573	0.152887	0.155232	0.157607	0.160013	0.162452	0.164923	0.167428
	-1.07565	0.0830302	0.0842341	0.085474	0.0867492	0.0880593	0.0894037	0.090782	0.0921935	0.0936377	0.0951142	0.0966224	0.0981618	0.0997318	0.101332	0.102962	0.104622	0.10631	0.108027	0.109772	0.111546	0.113346	0.115175	0.11703	0.118912	0.120821	0.122757	0.12472	0.126709	0.128724	0.130766	0.132834	0.134929	0.137051	0.139199	0.141374	0.143577	0.145807	0.148064	0.15035	0.152663	0.155006	0.157377	0.159778	0.16221	0.164672	0.167165	0.16969	0.172247
	-1.07381	0.0854322	0.086677	0.0879582	0.0892754	0.090628	0.0920157	0.0934378	0.0948938	0.0963832	0.0979055	0.0994601	0.101047	0.102664	0.104313	0.105993	0.107702	0.109441	0.111209	0.113006	0.114831	0.116685	0.118567	0.120476	0.122413	0.124378	0.126369	0.128388	0.130433	0.132505	0.134605	0.136731	0.138883	0.141063	0.143269	0.145503	0.147763	0.150051	0.152367	0.15471	0.157081	0.159481	0.161909	0.164366	0.166853	0.169369	0.171916	0.174495	0.177105
	-1.07197	0.0878669	0.0891527	0.0904757	0.0918352	0.0932308	0.094662	0.0961283	0.0976292	0.0991641	0.100732	0.102334	0.103968	0.105634	0.107332	0.10906	0.11082	0.112609	0.114429	0.116278	0.118156	0.120063	0.121998	0.123962	0.125954	0.127974	0.130021	0.132096	0.134198	0.136327	0.138483	0.140667	0.142877	0.145115	0.147379	0.149671	0.151989	0.154335	0.156708	0.159109	0.161537	0.163993	0.166477	0.16899	0.171531	0.174102	0.176702	0.179333	0.181994
	-1.07013	0.0903317	0.091659	0.093024	0.0944261	0.095865	0.0973401	0.0988509	0.100397	0.101978	0.103593	0.105241	0.106923	0.108637	0.110384	0.112162	0.113972	0.115813	0.117684	0.119585	0.121516	0.123476	0.125466	0.127484	0.129531	0.131606	0.133709	0.13584	0.137999	0.140185	0.142399	0.144639	0.146907	0.149202	0.151525	0.153874	0.15625	0.158653	0.161083	0.163541	0.166025	0.168538	0.171077	0.173645	0.176241	0.178865	0.181518	0.1842	0.186911
	-1.06829	0.092824	0.0941931	0.0956004	0.0970455	0.0985279	0.100047	0.101603	0.103194	0.104821	0.106483	0.108179	0.109908	0.111672	0.113467	0.115296	0.117156	0.119048	0.120971	0.122924	0.124908	0.126922	0.128966	0.131039	0.13314	0.135271	0.13743	0.139617	0.141832	0.144075	0.146346	0.148644	0.150969	0.153322	0.155701	0.158108	0.160541	0.163001	0.165488	0.168002	0.170543	0.17311	0.175705	0.178327	0.180976	0.183653	0.186357	0.18909	0.191851
	-1.06645	0.0953412	0.0967522	0.0982021	0.0996904	0.101217	0.10278	0.104381	0.106018	0.107691	0.1094	0.111143	0.112921	0.114733	0.116579	0.118457	0.120368	0.122312	0.124286	0.126293	0.12833	0.130397	0.132495	0.134622	0.136779	0.138965	0.14118	0.143423	0.145694	0.147994	0.150322	0.152677	0.155059	0.157469	0.159905	0.162368	0.164859	0.167375	0.169918	0.172488	0.175084	0.177706	0.180355	0.18303	0.185732	0.188461	0.191216	0.193999	0.196809
	-1.06461	0.0978803	0.0993336	0.100826	0.102358	0.103928	0.105537	0.107183	0.108866	0.110585	0.112341	0.114132	0.115959	0.11782	0.119715	0.121644	0.123606	0.1256	0.127627	0.129686	0.131776	0.133897	0.136049	0.13823	0.140442	0.142683	0.144954	0.147253	0.149581	0.151937	0.154321	0.156733	0.159172	0.161638	0.164131	0.166651	0.169198	0.17177	0.174369	0.176994	0.179645	0.182321	0.185023	0.187751	0.190505	0.193284	0.19609	0.198921	0.201779
	-1.06277	0.100439	0.101934	0.10347	0.105045	0.10666	0.108313	0.110004	0.111733	0.1135	0.115303	0.117142	0.119017	0.120927	0.122872	0.124851	0.126864	0.12891	0.130989	0.1331	0.135243	0.137418	0.139624	0.14186	0.144127	0.146423	0.148749	0.151104	0.153488	0.1559	0.15834	0.160809	0.163304	0.165826	0.168376	0.170952	0.173554	0.176182	0.178836	0.181515	0.18422	0.186949	0.189704	0.192484	0.195289	0.198118	0.200973	0.203853	0.206757
	-1.06093	0.103013	0.104551	0.10613	0.107749	0.109408	0.111106	0.112843	0.114618	0.116431	0.118282	0.120169	0.122093	0.124052	0.126047	0.128076	0.13014	0.132238	0.134369	0.136532	0.138729	0.140957	0.143216	0.145507	0.147828	0.15018	0.152561	0.154971	0.157411	0.159879	0.162375	0.164899	0.167451	0.170029	0.172634	0.175265	0.177922	0.180605	0.183313	0.186046	0.188804	0.191587	0.194393	0.197224	0.200079	0.202958	0.205861	0.208787	0.211738
	-1.05909	0.1056	0.107181	0.108803	0.110466	0.112169	0.113912	0.115695	0.117517	0.119377	0.121275	0.12321	0.125182	0.127191	0.129236	0.131315	0.13343	0.135579	0.137762	0.139978	0.142228	0.144509	0.146822	0.149167	0.151543	0.153949	0.156385	0.158851	0.161346	0.163869	0.166421	0.169	0.171607	0.174241	0.176901	0.179587	0.182299	0.185036	0.187797	0.190584	0.193394	0.196228	0.199086	0.201967	0.204871	0.207798	0.210748	0.213721	0.216717
	-1.05725	0.108197	0.109821	0.111486	0.113193	0.114941	0.116729	0.118558	0.120425	0.122332	0.124278	0.126261	0.128282	0.13034	0.132435	0.134565	0.136731	0.138931	0.141166	0.143434	0.145736	0.148071	0.150438	0.152837	0.155266	0.157727	0.160218	0.162738	0.165288	0.167867	0.170474	0.173108	0.17577	0.178458	0.181172	0.183913	0.186678	0.189469	0.192283	0.195122	0.197984	0.200869	0.203777	0.206707	0.20966	0.212634	0.215631	0.218649	0.221688
	-1.05541	0.110801	0.112467	0.114176	0.115927	0.117719	0.119553	0.121427	0.123341	0.125295	0.127288	0.129319	0.131389	0.133496	0.13564	0.137821	0.140037	0.142289	0.144576	0.146896	0.149251	0.151638	0.154059	0.156511	0.158995	0.161509	0.164055	0.16663	0.169234	0.171867	0.174528	0.177217	0.179933	0.182676	0.185444	0.188238	0.191057	0.1939	0.196766	0.199656	0.202569	0.205505	0.208462	0.211441	0.214441	0.217462	0.220503	0.223566	0.226648
	-1.05357	0.113407	0.115117	0.116869	0.118664	0.120501	0.12238	0.124299	0.12626	0.128261	0.130301	0.132381	0.134499	0.136655	0.138849	0.14108	0.143347	0.145649	0.147988	0.15036	0.152767	0.155207	0.157681	0.160186	0.162723	0.165292	0.167891	0.17052	0.173178	0.175866	0.178581	0.181324	0.184093	0.186889	0.189711	0.192558	0.195429	0.198324	0.201242	0.204183	0.207146	0.21013	0.213136	0.216162	0.219209	0.222275	0.225362	0.228467	0.231592
	-1.05173	0.116014	0.117767	0.119562	0.121401	0.123283	0.125206	0.127172	0.129179	0.131226	0.133314	0.135442	0.137608	0.139813	0.142057	0.144337	0.146655	0.149008	0.151398	0.153822	0.156281	0.158774	0.1613	0.163858	0.166449	0.16907	0.171723	0.174406	0.177118	0.179858	0.182627	0.185423	0.188246	0.191095	0.193969	0.196868	0.199791	0.202737	0.205705	0.208696	0.211708	0.214741	0.217795	0.220868	0.22396	0.227071	0.230201	0.233349	0.236515
	-1.04989	0.118618	0.120413	0.122252	0.124135	0.126061	0.128029	0.130041	0.132093	0.134188	0.136323	0.138498	0.140713	0.142967	0.145259	0.14759	0.149957	0.152362	0.154802	0.157278	0.159789	0.162333	0.164912	0.167523	0.170166	0.172841	0.175546	0.178282	0.181047	0.183841	0.186662	0.189511	0.192386	0.195287	0.198213	0.201164	0.204137	0.207134	0.210153	0.213192	0.216253	0.219334	0.222434	0.225552	0.22869	0.231845	0.235017	0.238206	0.241413
	-1.04805	0.121215	0.123052	0.124935	0.126861	0.128832	0.130845	0.132902	0.135001	0.137142	0.139324	0.141547	0.14381	0.146112	0.148454	0.150834	0.153251	0.155706	0.158197	0.160724	0.163286	0.165882	0.168513	0.171176	0.173871	0.176598	0.179356	0.182145	0.184962	0.187808	0.190682	0.193583	0.19651	0.199463	0.20244	0.205441	0.208465	0.211511	0.214579	0.217667	0.220775	0.223902	0.227048	0.230212	0.233393	0.236591	0.239805	0.243035	0.246281
	-1.04621	0.123801	0.125682	0.127607	0.129577	0.131592	0.13365	0.135752	0.137897	0.140084	0.142313	0.144583	0.146894	0.149245	0.151635	0.154065	0.156532	0.159037	0.161578	0.164156	0.166769	0.169416	0.172098	0.174813	0.17756	0.18034	0.18315	0.18599	0.188859	0.191757	0.194683	0.197635	0.200613	0.203617	0.206644	0.209695	0.212769	0.215864	0.21898	0.222115	0.22527	0.228444	0.231635	0.234843	0.238067	0.241307	0.244562	0.247831	0.251116
	-1.04437	0.126375	0.128297	0.130266	0.13228	0.134338	0.136441	0.138588	0.140778	0.143012	0.145287	0.147605	0.149963	0.152362	0.154801	0.157279	0.159796	0.16235	0.164942	0.16757	0.170233	0.172932	0.175664	0.178431	0.181229	0.18406	0.186921	0.189813	0.192734	0.195683	0.198659	0.201663	0.204691	0.207745	0.210822	0.213923	0.217045	0.220188	0.223351	0.226534	0.229735	0.232953	0.236188	0.23944	0.242706	0.245987	0.249282	0.252591	0.255913
	-1.04253	0.128931	0.130896	0.132907	0.134964	0.137067	0.139214	0.141406	0.143642	0.145921	0.148243	0.150607	0.153013	0.155459	0.157946	0.160473	0.163039	0.165642	0.168283	0.170961	0.173675	0.176424	0.179207	0.182024	0.184874	0.187755	0.190668	0.19361	0.196581	0.199581	0.202608	0.205662	0.20874	0.211843	0.21497	0.218119	0.221289	0.224479	0.227689	0.230918	0.234164	0.237427	0.240706	0.243999	0.247307	0.250629	0.253963	0.25731	0.26067
	-1.04069	0.131467	0.133474	0.135528	0.137628	0.139774	0.141966	0.144202	0.146483	0.148807	0.151175	0.153586	0.156039	0.158533	0.161068	0.163643	0.166257	0.168909	0.1716	0.174327	0.177091	0.17989	0.182723	0.18559	0.18849	0.191422	0.194384	0.197377	0.200399	0.203448	0.206525	0.209628	0.212756	0.215908	0.219083	0.222279	0.225497	0.228734	0.23199	0.235264	0.238555	0.241861	0.245182	0.248518	0.251867	0.255228	0.258601	0.261986	0.265381
	-1.03885	0.13398	0.136029	0.138125	0.140268	0.142457	0.144692	0.146973	0.149298	0.151668	0.154082	0.156539	0.159038	0.161579	0.164162	0.166784	0.169447	0.172148	0.174887	0.177663	0.180476	0.183324	0.186207	0.189124	0.192074	0.195055	0.198068	0.20111	0.204181	0.20728	0.210406	0.213558	0.216735	0.219935	0.223157	0.226401	0.229665	0.232948	0.236249	0.239568	0.242902	0.246252	0.249615	0.252992	0.256381	0.259781	0.263192	0.266614	0.270045
	-1.037	0.136466	0.138556	0.140694	0.142879	0.145111	0.14739	0.149715	0.152085	0.1545	0.156959	0.159462	0.162007	0.164595	0.167224	0.169894	0.172604	0.175353	0.178141	0.180966	0.183827	0.186725	0.189657	0.192623	0.195621	0.198652	0.201714	0.204805	0.207925	0.211073	0.214248	0.217448	0.220672	0.22392	0.227189	0.230479	0.233789	0.237118	0.240464	0.243826	0.247204	0.250595	0.254	0.257417	0.260845	0.264284	0.267733	0.27119	0.274657
	-1.03516	0.138921	0.141053	0.143232	0.14546	0.147735	0.150056	0.152425	0.154839	0.157298	0.159802	0.16235	0.164942	0.167576	0.170252	0.172968	0.175726	0.178522	0.181358	0.184231	0.18714	0.190086	0.193067	0.196081	0.199129	0.202208	0.205319	0.208459	0.211627	0.214823	0.218046	0.221293	0.224565	0.227859	0.231175	0.234511	0.237867	0.24124	0.24463	0.248035	0.251455	0.254889	0.258334	0.261791	0.265258	0.268735	0.27222	0.275713	0.279214
	-1.03332	0.141344	0.143516	0.145737	0.148006	0.150323	0.152687	0.155099	0.157557	0.16006	0.162609	0.165202	0.167838	0.170518	0.17324	0.176004	0.178808	0.181651	0.184534	0.187455	0.190412	0.193406	0.196434	0.199497	0.202593	0.20572	0.208878	0.212066	0.215283	0.218526	0.221796	0.225091	0.228409	0.23175	0.235111	0.238493	0.241893	0.24531	0.248744	0.252192	0.255654	0.259128	0.262614	0.26611	0.269615	0.273129	0.276651	0.280179	0.283714
	-1.03148	0.143729	0.145942	0.148203	0.150514	0.152873	0.15528	0.157734	0.160235	0.162782	0.165375	0.168012	0.170694	0.173419	0.176187	0.178996	0.181846	0.184737	0.187666	0.190634	0.193638	0.196679	0.199756	0.202866	0.206009	0.209184	0.21239	0.215625	0.218889	0.222179	0.225496	0.228837	0.232201	0.235588	0.238995	0.242421	0.245865	0.249326	0.252802	0.256292	0.259796	0.263311	0.266836	0.270371	0.273914	0.277465	0.281022	0.284586	0.288154
	-1.02964	0.146075	0.148327	0.150629	0.152981	0.155381	0.15783	0.160326	0.16287	0.16546	0.168097	0.170778	0.173505	0.176274	0.179087	0.181942	0.184838	0.187775	0.19075	0.193764	0.196816	0.199904	0.203027	0.206184	0.209374	0.212596	0.215849	0.219131	0.222441	0.225779	0.229141	0.232528	0.235938	0.23937	0.242821	0.246292	0.249779	0.253283	0.256802	0.260334	0.263878	0.267433	0.270998	0.274571	0.278152	0.281739	0.285332	0.28893	0.292531
	-1.0278	0.148377	0.150669	0.153011	0.155403	0.157845	0.160335	0.162873	0.165459	0.168092	0.170772	0.173497	0.176267	0.179081	0.181939	0.184838	0.18778	0.190762	0.193783	0.196843	0.199941	0.203075	0.206244	0.209448	0.212685	0.215953	0.219253	0.222581	0.225937	0.229321	0.232729	0.236161	0.239616	0.243093	0.246588	0.250102	0.253633	0.25718	0.26074	0.264313	0.267898	0.271493	0.275096	0.278707	0.282325	0.285948	0.289576	0.293208	0.296843
	-1.02596	0.150634	0.152965	0.155346	0.157778	0.16026	0.162791	0.165371	0.167999	0.170674	0.173396	0.176164	0.178978	0.181836	0.184737	0.187682	0.190668	0.193694	0.196761	0.199867	0.20301	0.20619	0.209405	0.212655	0.215938	0.219252	0.222597	0.225971	0.229373	0.232802	0.236256	0.239733	0.243233	0.246753	0.250292	0.25385	0.257423	0.261012	0.264614	0.268228	0.271853	0.275487	0.279129	0.282777	0.286432	0.290091	0.293754	0.29742	0.301087
	-1.02412	0.152841	0.155211	0.157631	0.160103	0.162624	0.165196	0.167816	0.170485	0.173202	0.175967	0.178777	0.181634	0.184535	0.18748	0.190468	0.193498	0.19657	0.199681	0.202832	0.20602	0.209245	0.212506	0.215801	0.219129	0.222489	0.225879	0.229299	0.232746	0.23622	0.239718	0.24324	0.246784	0.250348	0.253931	0.257531	0.261147	0.264777	0.26842	0.272075	0.275739	0.279412	0.283092	0.286779	0.29047	0.294164	0.297862	0.301561	0.305262
	-1.02228	0.154996	0.157404	0.159863	0.162373	0.164934	0.167546	0.170206	0.172916	0.175674	0.17848	0.181333	0.184231	0.187175	0.190163	0.193195	0.196269	0.199384	0.20254	0.205735	0.208967	0.212237	0.215543	0.218883	0.222256	0.225661	0.229096	0.23256	0.236052	0.239571	0.243113	0.246679	0.250267	0.253874	0.2575	0.261142	0.2648	0.268472	0.272156	0.275851	0.279555	0.283267	0.286985	0.290708	0.294436	0.298166	0.301898	0.305631	0.309364
	-1.02044	0.157097	0.159542	0.162039	0.164587	0.167187	0.169838	0.172538	0.175288	0.178087	0.180934	0.183828	0.186768	0.189754	0.192784	0.195859	0.198976	0.202134	0.205334	0.208572	0.211849	0.215163	0.218513	0.221897	0.225315	0.228764	0.232244	0.235753	0.239289	0.242851	0.246438	0.250048	0.253678	0.257329	0.260997	0.264682	0.268382	0.272095	0.275819	0.279554	0.283297	0.287048	0.290804	0.294564	0.298328	0.302094	0.30586	0.309627	0.313393
	-1.0186	0.159139	0.161621	0.164155	0.166742	0.16938	0.172069	0.174809	0.177598	0.180437	0.183324	0.186259	0.18924	0.192268	0.19534	0.198457	0.201616	0.204817	0.20806	0.211342	0.214662	0.21802	0.221414	0.224842	0.228303	0.231797	0.235321	0.238873	0.242454	0.246059	0.24969	0.253343	0.257016	0.260709	0.26442	0.268147	0.271888	0.275642	0.279407	0.283182	0.286964	0.290753	0.294547	0.298345	0.302145	0.305946	0.309747	0.313547	0.317345
	-1.01676	0.161121	0.163639	0.16621	0.168834	0.171509	0.174237	0.177015	0.179843	0.182721	0.185648	0.188623	0.191645	0.194713	0.197827	0.200985	0.204187	0.20743	0.210715	0.21404	0.217403	0.220804	0.224241	0.227713	0.231218	0.234755	0.238322	0.241919	0.245542	0.249192	0.252865	0.256561	0.260278	0.264013	0.267766	0.271535	0.275317	0.279112	0.282917	0.286732	0.290553	0.29438	0.298212	0.302047	0.305883	0.309719	0.313555	0.317389	0.32122
	-1.01492	0.16304	0.165593	0.1682	0.170861	0.173573	0.176338	0.179154	0.18202	0.184937	0.187903	0.190917	0.193979	0.197088	0.200242	0.203442	0.206684	0.20997	0.213297	0.216664	0.220069	0.223513	0.226993	0.230508	0.234056	0.237636	0.241247	0.244886	0.248553	0.252245	0.255962	0.2597	0.263459	0.267237	0.271032	0.274842	0.278666	0.282501	0.286347	0.290201	0.294062	0.297927	0.301797	0.305669	0.309541	0.313413	0.317284	0.321151	0.325016
	-1.01308	0.164893	0.167481	0.170123	0.172819	0.175568	0.178369	0.181222	0.184127	0.187081	0.190086	0.193139	0.196241	0.199389	0.202583	0.205823	0.209107	0.212433	0.215801	0.21921	0.222658	0.226144	0.229666	0.233223	0.236814	0.240437	0.244091	0.247773	0.251483	0.255218	0.258977	0.262758	0.266559	0.270379	0.274216	0.278068	0.281932	0.285808	0.289694	0.293588	0.297488	0.301392	0.305299	0.309208	0.313117	0.317025	0.32093	0.324832	0.32873
	-1.01124	0.166677	0.1693	0.171977	0.174708	0.177492	0.180329	0.183219	0.18616	0.189152	0.192194	0.195286	0.198426	0.201613	0.204847	0.208127	0.211451	0.214818	0.218227	0.221677	0.225166	0.228693	0.232257	0.235857	0.23949	0.243155	0.246851	0.250576	0.254328	0.258106	0.261908	0.265731	0.269575	0.273436	0.277315	0.281208	0.285114	0.28903	0.292956	0.29689	0.300829	0.304772	0.308717	0.312664	0.316609	0.320553	0.324494	0.32843	0.332361
	-1.0094	0.16839	0.171046	0.173757	0.176523	0.179342	0.182214	0.18514	0.188117	0.191146	0.194225	0.197354	0.200532	0.203758	0.207031	0.21035	0.213713	0.21712	0.22057	0.22406	0.22759	0.231159	0.234765	0.238406	0.242081	0.245788	0.249526	0.253294	0.257088	0.260908	0.264752	0.268617	0.272503	0.276407	0.280327	0.284261	0.288208	0.292165	0.296132	0.300105	0.304083	0.308065	0.312049	0.316033	0.320016	0.323996	0.327972	0.331943	0.335908
	-1.00756	0.17003	0.172719	0.175463	0.178262	0.181115	0.184023	0.186983	0.189996	0.19306	0.196176	0.199342	0.202558	0.205821	0.209132	0.212489	0.215892	0.219338	0.222828	0.226358	0.229929	0.233538	0.237185	0.240867	0.244584	0.248333	0.252113	0.255922	0.259759	0.263621	0.267506	0.271414	0.275341	0.279287	0.283249	0.287224	0.291212	0.295211	0.299217	0.303231	0.307249	0.31127	0.315292	0.319314	0.323334	0.327351	0.331363	0.335369	0.339369
	-1.00572	0.171595	0.174316	0.177092	0.179924	0.18281	0.185751	0.188746	0.191793	0.194893	0.198045	0.201247	0.204499	0.2078	0.211148	0.214543	0.217984	0.22147	0.224998	0.228568	0.232179	0.235829	0.239516	0.243239	0.246997	0.250787	0.254609	0.258459	0.262338	0.266242	0.270169	0.274119	0.278088	0.282075	0.286079	0.290096	0.294125	0.298164	0.302212	0.306265	0.310323	0.314383	0.318444	0.322505	0.326562	0.330616	0.334665	0.338707	0.342742
	-1.00388	0.173082	0.175834	0.178641	0.181505	0.184424	0.187398	0.190426	0.193508	0.196642	0.199828	0.203066	0.206354	0.209691	0.213076	0.216509	0.219988	0.223511	0.227078	0.230687	0.234338	0.238027	0.241755	0.245518	0.249317	0.253148	0.257011	0.260903	0.264823	0.268769	0.272738	0.276729	0.280741	0.28477	0.288815	0.292873	0.296944	0.301024	0.305112	0.309206	0.313304	0.317404	0.321505	0.325604	0.3297	0.333791	0.337877	0.341955	0.346025
	-1.00204	0.174489	0.177271	0.180109	0.183004	0.185955	0.188961	0.192021	0.195136	0.198304	0.201525	0.204797	0.20812	0.211493	0.214914	0.218384	0.2219	0.225461	0.229066	0.232714	0.236403	0.240132	0.243899	0.247703	0.251541	0.255414	0.259317	0.263251	0.267212	0.271199	0.27521	0.279243	0.283296	0.287367	0.291454	0.295554	0.299666	0.303788	0.307917	0.312052	0.31619	0.32033	0.32447	0.328608	0.332743	0.336873	0.340996	0.345111	0.349217
	-1.0002	0.175814	0.178625	0.181493	0.184418	0.1874	0.190437	0.193529	0.196677	0.199877	0.203131	0.206438	0.209795	0.213203	0.21666	0.220165	0.223718	0.227316	0.230958	0.234644	0.238372	0.242139	0.245946	0.249789	0.253668	0.257581	0.261525	0.2655	0.269502	0.273531	0.277583	0.281658	0.285753	0.289866	0.293994	0.298136	0.30229	0.306453	0.310624	0.3148	0.318979	0.32316	0.32734	0.331517	0.335691	0.33986	0.344021	0.348173	0.352317
	-0.998359	0.177055	0.179894	0.182791	0.185746	0.188757	0.191825	0.194948	0.198127	0.20136	0.204646	0.207986	0.211377	0.214819	0.218311	0.221851	0.22544	0.229074	0.232754	0.236477	0.240242	0.244048	0.247894	0.251776	0.255695	0.259648	0.263632	0.267648	0.271691	0.275761	0.279855	0.283972	0.288108	0.292263	0.296433	0.300618	0.304813	0.309018	0.313231	0.317448	0.321668	0.32589	0.330111	0.334329	0.338542	0.34275	0.34695	0.35114	0.355321
	-0.996519	0.17821	0.181077	0.184002	0.186985	0.190025	0.193123	0.196276	0.199485	0.202749	0.206068	0.209439	0.212863	0.216339	0.219865	0.22344	0.227063	0.230733	0.234449	0.238209	0.242012	0.245856	0.24974	0.253661	0.257619	0.261612	0.265637	0.269692	0.273777	0.277888	0.282024	0.286182	0.29036	0.294557	0.298769	0.302996	0.307234	0.311481	0.315735	0.319994	0.324256	0.328519	0.332781	0.33704	0.341294	0.345541	0.34978	0.35401	0.358229
	-0.994678	0.179278	0.182171	0.185124	0.188134	0.191202	0.194328	0.197511	0.200749	0.204044	0.207393	0.210796	0.214252	0.21776	0.221319	0.224929	0.228586	0.232292	0.236043	0.239839	0.243679	0.24756	0.251482	0.255442	0.259439	0.263471	0.267536	0.271632	0.275757	0.279909	0.284086	0.288286	0.292506	0.296745	0.301	0.305269	0.309549	0.313838	0.318135	0.322436	0.326741	0.331045	0.335349	0.339649	0.343944	0.348232	0.352512	0.356781	0.361039
	-0.992838	0.180257	0.183176	0.186154	0.189191	0.192286	0.195439	0.19865	0.201918	0.205242	0.208621	0.212054	0.215542	0.219082	0.222673	0.226315	0.230007	0.233747	0.237533	0.241365	0.245241	0.249159	0.253118	0.257116	0.261152	0.265223	0.269327	0.273463	0.277629	0.281822	0.286041	0.290282	0.294544	0.298825	0.303123	0.307434	0.311757	0.316089	0.320428	0.324772	0.329119	0.333467	0.337812	0.342154	0.346491	0.35082	0.355141	0.359451	0.363749
	-0.990998	0.181145	0.184089	0.187092	0.190154	0.193275	0.196455	0.199693	0.202989	0.206341	0.209749	0.213212	0.21673	0.220301	0.223924	0.227599	0.231323	0.235097	0.238917	0.242784	0.246696	0.250651	0.254647	0.258682	0.262756	0.266866	0.271009	0.275185	0.279391	0.283625	0.287885	0.292168	0.296472	0.300795	0.305135	0.309489	0.313855	0.31823	0.322613	0.327	0.33139	0.33578	0.340169	0.344554	0.348933	0.353304	0.357666	0.362017	0.366356
	-0.989157	0.181942	0.184908	0.187935	0.191022	0.194168	0.197374	0.200638	0.20396	0.20734	0.210776	0.214268	0.217815	0.221416	0.22507	0.228776	0.232533	0.23634	0.240194	0.244095	0.248042	0.252032	0.256065	0.260137	0.264249	0.268397	0.27258	0.276795	0.281041	0.285316	0.289617	0.293941	0.298288	0.302653	0.307036	0.311433	0.315842	0.32026	0.324686	0.329117	0.333551	0.337985	0.342416	0.346845	0.351267	0.355681	0.360085	0.364478	0.368859
	-0.987317	0.182645	0.185634	0.188684	0.191794	0.194964	0.198194	0.201483	0.204831	0.208237	0.2117	0.21522	0.218796	0.222426	0.22611	0.229847	0.233635	0.237474	0.241361	0.245296	0.249277	0.253302	0.257371	0.26148	0.265629	0.269815	0.274036	0.278291	0.282577	0.286892	0.291234	0.2956	0.299989	0.304397	0.308822	0.313262	0.317715	0.322177	0.326647	0.331122	0.335599	0.340077	0.344553	0.349025	0.353491	0.357949	0.362396	0.366833	0.371256
	-0.985477	0.183255	0.186264	0.189335	0.192468	0.195661	0.198914	0.202227	0.2056	0.209031	0.212521	0.216067	0.21967	0.223329	0.227042	0.230809	0.234627	0.238497	0.242417	0.246385	0.250399	0.254459	0.258563	0.262708	0.266894	0.271118	0.275377	0.279671	0.283997	0.288352	0.292735	0.297143	0.301573	0.306023	0.310492	0.314975	0.319471	0.323978	0.328492	0.333011	0.337533	0.342056	0.346576	0.351093	0.355603	0.360105	0.364597	0.369077	0.373544
	-0.983636	0.183769	0.186798	0.18989	0.193043	0.196258	0.199533	0.202869	0.206266	0.209721	0.213236	0.216808	0.220438	0.224124	0.227865	0.23166	0.235508	0.239409	0.24336	0.24736	0.251407	0.255501	0.25964	0.26382	0.268042	0.272303	0.276601	0.280933	0.285298	0.289693	0.294117	0.298566	0.303038	0.307532	0.312043	0.31657	0.32111	0.325661	0.330219	0.334784	0.339351	0.343918	0.348484	0.353046	0.357602	0.362149	0.366686	0.37121	0.375721
	-0.981796	0.184187	0.187235	0.190346	0.193519	0.196754	0.20005	0.203408	0.206827	0.210306	0.213844	0.217441	0.221096	0.224808	0.228576	0.2324	0.236277	0.240207	0.244188	0.24822	0.2523	0.256427	0.260599	0.264815	0.269072	0.27337	0.277705	0.282075	0.286479	0.290915	0.295379	0.299869	0.304383	0.308919	0.313473	0.318044	0.322628	0.327224	0.331827	0.336437	0.341049	0.345663	0.350274	0.354882	0.359484	0.364077	0.368659	0.373229	0.377786
	-0.979956	0.184508	0.187573	0.190702	0.193894	0.197148	0.200464	0.203843	0.207283	0.210784	0.214345	0.217965	0.221645	0.225382	0.229176	0.233027	0.236932	0.24089	0.244901	0.248963	0.253074	0.257234	0.261439	0.265689	0.269982	0.274315	0.278687	0.283096	0.287539	0.292014	0.296518	0.301049	0.305605	0.310184	0.314781	0.319396	0.324024	0.328664	0.333313	0.337968	0.342627	0.347286	0.351945	0.356599	0.361247	0.365887	0.370516	0.375132	0.379735
	-0.978116	0.184732	0.187813	0.190959	0.194168	0.19744	0.200775	0.204173	0.207633	0.211154	0.214737	0.21838	0.222083	0.225844	0.229663	0.233539	0.237471	0.241457	0.245497	0.249589	0.253731	0.257922	0.26216	0.266443	0.27077	0.275139	0.279548	0.283994	0.288475	0.292988	0.297533	0.302105	0.306703	0.311323	0.315964	0.320622	0.325295	0.32998	0.334675	0.339376	0.344081	0.348787	0.353492	0.358194	0.362889	0.367576	0.372253	0.376917	0.381566
	-0.976275	0.184858	0.187954	0.191115	0.19434	0.197629	0.200981	0.204397	0.207876	0.211417	0.21502	0.218684	0.222409	0.226193	0.230036	0.233937	0.237895	0.241908	0.245975	0.250095	0.254267	0.258489	0.262758	0.267075	0.271436	0.275839	0.280284	0.284766	0.289285	0.293838	0.298422	0.303035	0.307674	0.312337	0.317021	0.321723	0.32644	0.33117	0.335911	0.340658	0.34541	0.350163	0.354916	0.359665	0.364408	0.369144	0.373868	0.37858	0.383278
	-0.974435	0.184886	0.187996	0.191171	0.19441	0.197715	0.201083	0.204516	0.208012	0.211572	0.215194	0.218878	0.222623	0.226429	0.230295	0.234219	0.238201	0.24224	0.246334	0.250482	0.254682	0.258934	0.263234	0.267583	0.271977	0.276415	0.280894	0.285413	0.289969	0.29456	0.299183	0.303836	0.308517	0.313222	0.317949	0.322694	0.327457	0.332232	0.337018	0.341812	0.346611	0.351412	0.356212	0.36101	0.365802	0.370586	0.375359	0.38012	0.384867
	-0.972595	0.184817	0.187939	0.191126	0.194379	0.197697	0.20108	0.204528	0.208041	0.211617	0.215257	0.21896	0.222725	0.226551	0.230438	0.234385	0.238391	0.242454	0.246573	0.250748	0.254976	0.259256	0.263587	0.267966	0.272392	0.276863	0.281377	0.285932	0.290525	0.295153	0.299816	0.304509	0.30923	0.313977	0.318746	0.323536	0.328342	0.333163	0.337995	0.342836	0.347682	0.352531	0.35738	0.362227	0.367068	0.371901	0.376724	0.381535	0.386331
	-0.970754	0.184649	0.187782	0.19098	0.194245	0.197576	0.200972	0.204434	0.207961	0.211553	0.21521	0.21893	0.222713	0.226559	0.230466	0.234434	0.238462	0.242548	0.246692	0.250892	0.255147	0.259455	0.263815	0.268224	0.272682	0.277185	0.281733	0.286322	0.290951	0.295617	0.300317	0.30505	0.309812	0.3146	0.319412	0.324245	0.329096	0.333962	0.338841	0.343728	0.348622	0.353519	0.358417	0.363313	0.368203	0.373087	0.37796	0.382822	0.387669
	-0.968914	0.184384	0.187526	0.190734	0.194009	0.197351	0.20076	0.204234	0.207775	0.211381	0.215052	0.218788	0.222588	0.226452	0.230378	0.234366	0.238415	0.242523	0.24669	0.250915	0.255195	0.25953	0.263917	0.268356	0.272844	0.277379	0.281959	0.286583	0.291247	0.295949	0.300687	0.305459	0.310261	0.31509	0.319944	0.324821	0.329716	0.334627	0.339552	0.344486	0.349428	0.354374	0.35932	0.364266	0.369207	0.374141	0.379065	0.383978	0.388876
	-0.967074	0.184022	0.187171	0.190388	0.193672	0.197024	0.200442	0.203928	0.207481	0.2111	0.214785	0.218535	0.222351	0.226231	0.230174	0.234181	0.238249	0.242378	0.246567	0.250815	0.255119	0.259479	0.263894	0.26836	0.272878	0.277443	0.282056	0.286712	0.291411	0.296149	0.300924	0.305734	0.310575	0.315446	0.320342	0.325261	0.330201	0.335157	0.340127	0.345109	0.350098	0.355093	0.360089	0.365084	0.370076	0.375061	0.380037	0.385002	0.389952
	-0.965234	0.183563	0.186719	0.189943	0.193234	0.196594	0.200021	0.203517	0.20708	0.21071	0.214407	0.218171	0.222	0.225895	0.229855	0.233878	0.237965	0.242113	0.246323	0.250592	0.25492	0.259304	0.263744	0.268238	0.272783	0.277379	0.282022	0.286711	0.291443	0.296216	0.301028	0.305875	0.310755	0.315665	0.320603	0.325565	0.330548	0.335549	0.340566	0.345594	0.350631	0.355674	0.36072	0.365766	0.370809	0.375845	0.380873	0.38589	0.390894
	-0.963393	0.183009	0.186169	0.189398	0.192696	0.196062	0.199497	0.203001	0.206572	0.210212	0.21392	0.217695	0.221537	0.225446	0.22942	0.233459	0.237563	0.241729	0.245958	0.250247	0.254597	0.259004	0.263468	0.267988	0.27256	0.277184	0.281857	0.286577	0.291342	0.296149	0.300996	0.30588	0.310799	0.315748	0.320727	0.325731	0.330757	0.335803	0.340865	0.34594	0.351025	0.356117	0.361213	0.366309	0.371403	0.376491	0.381572	0.386642	0.391699
	-0.961553	0.18236	0.185523	0.188756	0.192058	0.19543	0.19887	0.20238	0.205959	0.209608	0.213324	0.21711	0.220963	0.224883	0.22887	0.232924	0.237042	0.241225	0.245472	0.24978	0.25415	0.258579	0.263066	0.26761	0.272208	0.276859	0.281561	0.286311	0.291108	0.295948	0.300829	0.305749	0.310705	0.315694	0.320712	0.325758	0.330827	0.335917	0.341024	0.346146	0.351279	0.356419	0.361565	0.366711	0.371857	0.376998	0.382131	0.387255	0.392366
	-0.959713	0.181617	0.184782	0.188017	0.191322	0.194697	0.198142	0.201657	0.205242	0.208897	0.212621	0.216415	0.220277	0.224208	0.228207	0.232273	0.236405	0.240603	0.244866	0.249192	0.25358	0.258029	0.262538	0.267105	0.271728	0.276405	0.281134	0.285913	0.29074	0.295612	0.300527	0.305482	0.310474	0.315501	0.320559	0.325645	0.330757	0.33589	0.341042	0.34621	0.35139	0.35658	0.361774	0.366972	0.372169	0.377362	0.382549	0.387727	0.392892
	-0.957872	0.180782	0.183948	0.187183	0.19049	0.193867	0.197314	0.200832	0.204422	0.208081	0.211811	0.215612	0.219482	0.223421	0.22743	0.231507	0.235652	0.239863	0.24414	0.248482	0.252888	0.257356	0.261885	0.266473	0.271119	0.27582	0.280575	0.285382	0.290238	0.295141	0.300088	0.305077	0.310105	0.315169	0.320265	0.325392	0.330545	0.335721	0.340918	0.346132	0.351359	0.356596	0.361841	0.367089	0.372337	0.377583	0.382824	0.388055	0.393276
	-0.956032	0.179857	0.183021	0.186256	0.189562	0.192939	0.196387	0.199907	0.203499	0.207162	0.210896	0.214702	0.218578	0.222525	0.226542	0.230628	0.234783	0.239006	0.243296	0.247652	0.252074	0.256559	0.261106	0.265714	0.270382	0.275106	0.279886	0.284719	0.289603	0.294536	0.299514	0.304536	0.309598	0.314697	0.319832	0.324997	0.330191	0.33541	0.340651	0.345909	0.351183	0.356469	0.361762	0.367061	0.372361	0.377659	0.382953	0.38824	0.393515
	-0.954192	0.178842	0.182003	0.185236	0.18854	0.191916	0.195364	0.198884	0.202476	0.206141	0.209878	0.213686	0.217567	0.221519	0.225543	0.229636	0.2338	0.238033	0.242335	0.246704	0.251139	0.25564	0.260204	0.264831	0.269518	0.274264	0.279067	0.283925	0.288835	0.293796	0.298804	0.303857	0.308952	0.314087	0.319258	0.324462	0.329695	0.334956	0.340239	0.345543	0.350863	0.356195	0.361538	0.366887	0.372238	0.377589	0.382937	0.388278	0.393609
	-0.952351	0.177741	0.180897	0.184126	0.187426	0.190799	0.194245	0.197763	0.201355	0.205019	0.208757	0.212568	0.216451	0.220407	0.224435	0.228534	0.232705	0.236947	0.241258	0.245637	0.250085	0.254599	0.259179	0.263822	0.268528	0.273294	0.278119	0.283	0.287935	0.292922	0.297959	0.303042	0.308169	0.313338	0.318544	0.323785	0.329057	0.334358	0.339684	0.345031	0.350396	0.355776	0.361167	0.366565	0.371968	0.377371	0.382773	0.388168	0.393555
	-0.950511	0.176554	0.179705	0.182927	0.186223	0.189591	0.193033	0.196548	0.200137	0.2038	0.207537	0.211347	0.215231	0.219189	0.22322	0.227324	0.2315	0.235748	0.240066	0.244455	0.248913	0.25344	0.258033	0.262691	0.267413	0.272197	0.277042	0.281945	0.286903	0.291916	0.296979	0.302091	0.307249	0.312449	0.31769	0.322967	0.328277	0.333617	0.338984	0.344374	0.349784	0.35521	0.360649	0.366096	0.37155	0.377005	0.38246	0.387909	0.393352
	-0.948671	0.175285	0.178428	0.181643	0.184932	0.188294	0.19173	0.195241	0.198825	0.202485	0.206218	0.210027	0.21391	0.217868	0.2219	0.226006	0.230186	0.234438	0.238763	0.243159	0.247626	0.252162	0.256767	0.261438	0.266175	0.270976	0.275838	0.280761	0.285741	0.290777	0.295866	0.301005	0.306192	0.311423	0.316696	0.322008	0.327354	0.332733	0.33814	0.343572	0.349026	0.354497	0.359982	0.365479	0.370982	0.37649	0.381997	0.387501	0.392999
	-0.946831	0.173936	0.177069	0.180276	0.183556	0.18691	0.190339	0.193843	0.197421	0.201075	0.204805	0.20861	0.21249	0.216447	0.220478	0.224584	0.228765	0.23302	0.237349	0.241751	0.246224	0.250769	0.255383	0.260066	0.264816	0.269631	0.27451	0.27945	0.284451	0.289508	0.29462	0.299785	0.304999	0.31026	0.315564	0.320908	0.32629	0.331706	0.337152	0.342625	0.348121	0.353637	0.359168	0.364713	0.370266	0.375824	0.381384	0.386942	0.392495
	-0.94499	0.172509	0.175631	0.178827	0.182097	0.185442	0.188862	0.192357	0.195928	0.199575	0.203299	0.207098	0.210974	0.214927	0.218955	0.22306	0.227241	0.231497	0.235827	0.240232	0.244711	0.249261	0.253883	0.258576	0.263336	0.268164	0.273058	0.278014	0.283033	0.28811	0.293244	0.298432	0.303672	0.30896	0.314294	0.31967	0.325086	0.330537	0.336021	0.341533	0.34707	0.35263	0.358207	0.363798	0.3694	0.375008	0.38062	0.386232	0.39184
	-0.94315	0.171006	0.174116	0.1773	0.180559	0.183893	0.187302	0.190787	0.194349	0.197987	0.201702	0.205494	0.209364	0.213311	0.217335	0.221437	0.225615	0.22987	0.234201	0.238607	0.243088	0.247643	0.252271	0.25697	0.26174	0.266579	0.271484	0.276455	0.281489	0.286585	0.291738	0.296949	0.302212	0.307526	0.312888	0.318294	0.323742	0.329227	0.334747	0.340297	0.345875	0.351476	0.357097	0.362734	0.368384	0.374042	0.379706	0.38537	0.391033
	-0.94131	0.169432	0.172528	0.175698	0.178944	0.182265	0.185662	0.189135	0.192685	0.196313	0.200018	0.203802	0.207663	0.211603	0.215621	0.219717	0.223891	0.228142	0.232471	0.236877	0.241359	0.245916	0.250547	0.255252	0.260029	0.264876	0.269792	0.274775	0.279823	0.284934	0.290106	0.295336	0.300621	0.305959	0.311347	0.316782	0.322259	0.327777	0.333331	0.338918	0.344535	0.350177	0.355841	0.361523	0.367219	0.372926	0.37864	0.384357	0.390073
	-0.939469	0.167788	0.170869	0.174024	0.177255	0.180561	0.183944	0.187404	0.190942	0.194557	0.198251	0.202023	0.205874	0.209805	0.213814	0.217903	0.222071	0.226317	0.230642	0.235045	0.239526	0.244083	0.248716	0.253424	0.258205	0.263059	0.267983	0.272976	0.278036	0.283161	0.288349	0.293596	0.298902	0.304262	0.309674	0.315134	0.32064	0.326189	0.331776	0.337398	0.343051	0.348733	0.354438	0.360164	0.365906	0.37166	0.377423	0.383192	0.388961
	-0.937629	0.166078	0.169142	0.17228	0.175495	0.178785	0.182153	0.185597	0.18912	0.192722	0.196402	0.200162	0.204001	0.207921	0.21192	0.215999	0.220159	0.224398	0.228717	0.233116	0.237593	0.242148	0.24678	0.251489	0.256273	0.261131	0.266061	0.271062	0.276132	0.281268	0.286469	0.291732	0.297055	0.302435	0.307869	0.313354	0.318887	0.324464	0.330082	0.335737	0.341426	0.347145	0.35289	0.358658	0.364444	0.370245	0.376057	0.381875	0.387697
	-0.935789	0.164305	0.16735	0.170471	0.173667	0.17694	0.18029	0.183719	0.187225	0.190811	0.194476	0.198222	0.202047	0.205953	0.209941	0.214009	0.218158	0.222388	0.226699	0.231091	0.235562	0.240113	0.244743	0.24945	0.254235	0.259094	0.264028	0.269035	0.274112	0.279258	0.28447	0.289747	0.295085	0.300483	0.305937	0.311444	0.317001	0.322604	0.328251	0.333938	0.339661	0.345416	0.351199	0.357007	0.362836	0.368682	0.374541	0.380408	0.386281
	-0.933949	0.162472	0.165498	0.168599	0.171776	0.17503	0.178361	0.181771	0.18526	0.188828	0.192476	0.196205	0.200015	0.203907	0.20788	0.211935	0.216072	0.220291	0.224592	0.228974	0.233438	0.237983	0.242607	0.247311	0.252094	0.256953	0.261888	0.266898	0.27198	0.277133	0.282355	0.287642	0.292994	0.298407	0.303879	0.309405	0.314985	0.320613	0.326287	0.332003	0.337757	0.343546	0.349366	0.355213	0.361083	0.366972	0.372876	0.378792	0.384714
	-0.932108	0.160583	0.163587	0.166667	0.169824	0.173057	0.176368	0.179758	0.183227	0.186777	0.190406	0.194117	0.19791	0.201784	0.205742	0.209781	0.213904	0.21811	0.222398	0.22677	0.231224	0.23576	0.240377	0.245076	0.249854	0.25471	0.259645	0.264655	0.26974	0.274898	0.280126	0.285422	0.290785	0.296211	0.301698	0.307242	0.312841	0.318492	0.32419	0.329933	0.335717	0.341538	0.347393	0.353277	0.359186	0.365117	0.371065	0.377027	0.382998
	-0.930268	0.158641	0.161623	0.164681	0.167815	0.171026	0.174315	0.177684	0.181132	0.18466	0.18827	0.191961	0.195734	0.19959	0.203529	0.207552	0.211659	0.215849	0.220123	0.224482	0.228923	0.233449	0.238057	0.242747	0.247518	0.25237	0.257301	0.26231	0.267395	0.272555	0.277787	0.28309	0.288461	0.293898	0.299397	0.304957	0.310573	0.316244	0.321965	0.327733	0.333544	0.339395	0.345282	0.351201	0.357147	0.363118	0.369109	0.375115	0.381133
	-0.928428	0.15665	0.159608	0.162642	0.165752	0.16894	0.172206	0.175552	0.178977	0.182483	0.18607	0.18974	0.193492	0.197328	0.201248	0.205251	0.20934	0.213513	0.217771	0.222113	0.226541	0.231053	0.23565	0.240329	0.245092	0.249937	0.254862	0.259867	0.26495	0.270109	0.275343	0.28065	0.286026	0.291471	0.296981	0.302553	0.308185	0.313873	0.319614	0.325404	0.33124	0.337119	0.343036	0.348987	0.354969	0.360978	0.367009	0.373058	0.379121
	-0.926587	0.154612	0.157546	0.160555	0.16364	0.166803	0.170045	0.173366	0.176767	0.180249	0.183813	0.187459	0.191189	0.195002	0.1989	0.202883	0.206951	0.211105	0.215344	0.21967	0.224081	0.228578	0.23316	0.237827	0.242578	0.247413	0.25233	0.257329	0.262407	0.267564	0.272797	0.278104	0.283484	0.288934	0.294452	0.300034	0.305678	0.311381	0.317139	0.32295	0.328809	0.334713	0.340657	0.346639	0.352654	0.358699	0.364768	0.370858	0.376965
	-0.924747	0.152533	0.15544	0.158423	0.161482	0.164619	0.167834	0.171129	0.174505	0.177961	0.1815	0.185122	0.188827	0.192616	0.196491	0.200451	0.204497	0.208629	0.212848	0.217154	0.221547	0.226026	0.230592	0.235244	0.239982	0.244805	0.249711	0.254701	0.259772	0.264923	0.270152	0.275458	0.280839	0.286292	0.291814	0.297404	0.303058	0.308773	0.314546	0.320374	0.326253	0.332179	0.338149	0.344159	0.350205	0.356283	0.362388	0.368517	0.374666
	-0.922907	0.150415	0.153295	0.15625	0.159282	0.162391	0.165579	0.168847	0.172195	0.175625	0.179137	0.182732	0.186411	0.190175	0.194024	0.19796	0.201982	0.206091	0.210287	0.214571	0.218943	0.223403	0.227951	0.232586	0.237307	0.242115	0.247009	0.251986	0.257048	0.262191	0.267414	0.272716	0.278094	0.283547	0.289072	0.294667	0.300327	0.306052	0.311837	0.31768	0.323576	0.329523	0.335515	0.341551	0.347625	0.353734	0.359873	0.366038	0.372226
	-0.921067	0.148262	0.151113	0.15404	0.157043	0.160124	0.163283	0.166522	0.169842	0.173243	0.176727	0.180294	0.183945	0.187682	0.191504	0.195413	0.19941	0.203494	0.207666	0.211926	0.216275	0.220713	0.22524	0.229855	0.234558	0.239349	0.244227	0.249191	0.25424	0.259372	0.264587	0.269882	0.275255	0.280706	0.28623	0.291826	0.297491	0.303223	0.309017	0.314871	0.320782	0.326746	0.332759	0.338817	0.344917	0.351054	0.357225	0.363424	0.369649
	-0.919226	0.146078	0.148899	0.151796	0.15477	0.157821	0.16095	0.164159	0.167449	0.17082	0.174274	0.177812	0.181434	0.185142	0.188936	0.192817	0.196785	0.200842	0.204988	0.209222	0.213547	0.217961	0.222464	0.227058	0.23174	0.236512	0.241371	0.246319	0.251352	0.256472	0.261675	0.26696	0.272326	0.277771	0.283292	0.288887	0.294553	0.300289	0.306089	0.311953	0.317875	0.323853	0.329884	0.335962	0.342085	0.348248	0.354447	0.360678	0.366937
	-0.917386	0.143865	0.146656	0.149523	0.152465	0.155485	0.158584	0.161762	0.16502	0.168361	0.171784	0.17529	0.178882	0.182559	0.186323	0.190174	0.194113	0.198141	0.202258	0.206465	0.210762	0.21515	0.219629	0.224198	0.228857	0.233607	0.238446	0.243374	0.248391	0.253494	0.258683	0.263956	0.269311	0.274748	0.280263	0.285854	0.291519	0.297255	0.303059	0.308928	0.314859	0.320849	0.326894	0.332989	0.339132	0.345318	0.351543	0.357803	0.364094
	-0.915546	0.141629	0.144389	0.147223	0.150134	0.153122	0.156188	0.159334	0.16256	0.165868	0.169259	0.172733	0.176292	0.179937	0.183669	0.187489	0.191397	0.195394	0.199481	0.203658	0.207927	0.212287	0.216738	0.221281	0.225915	0.23064	0.235456	0.240363	0.245359	0.250444	0.255615	0.260873	0.266216	0.271641	0.277147	0.282731	0.288391	0.294125	0.29993	0.305802	0.311739	0.317737	0.323793	0.329903	0.336062	0.342268	0.348517	0.354803	0.361122
	-0.913705	0.139372	0.142099	0.144901	0.147779	0.150734	0.153767	0.156879	0.160072	0.163346	0.166703	0.170144	0.17367	0.177281	0.18098	0.184766	0.188641	0.192606	0.196661	0.200807	0.205045	0.209374	0.213796	0.21831	0.222917	0.227616	0.232407	0.237289	0.242262	0.247326	0.252478	0.257718	0.263044	0.268455	0.273949	0.279524	0.285177	0.290905	0.296707	0.30258	0.308519	0.314522	0.320586	0.326707	0.332881	0.339104	0.345372	0.351681	0.358027
	-0.911865	0.137097	0.139791	0.14256	0.145404	0.148325	0.151324	0.154402	0.15756	0.160799	0.164122	0.167527	0.171018	0.174595	0.178259	0.18201	0.185851	0.189782	0.193803	0.197916	0.202121	0.206418	0.210808	0.215292	0.219868	0.224539	0.229302	0.234158	0.239106	0.244145	0.249275	0.254495	0.259802	0.265196	0.270675	0.276237	0.281879	0.2876	0.293396	0.299265	0.305204	0.311209	0.317278	0.323407	0.329591	0.335828	0.342113	0.348442	0.354811
	-0.910025	0.134808	0.137469	0.140204	0.143013	0.145899	0.148863	0.151905	0.155028	0.158231	0.161518	0.164887	0.168342	0.171882	0.17551	0.179226	0.18303	0.186925	0.190911	0.194989	0.199159	0.203422	0.207779	0.21223	0.216775	0.221414	0.226147	0.230974	0.235894	0.240907	0.246012	0.251208	0.256494	0.261868	0.267329	0.272875	0.278504	0.284213	0.29	0.295863	0.301798	0.307802	0.313873	0.320006	0.326198	0.332446	0.338745	0.345091	0.351479
	-0.908184	0.132509	0.135135	0.137835	0.140609	0.14346	0.146387	0.149394	0.152479	0.155646	0.158895	0.162228	0.165645	0.169148	0.172738	0.176416	0.180183	0.184041	0.18799	0.192031	0.196165	0.200392	0.204713	0.209129	0.21364	0.218245	0.222946	0.227742	0.232632	0.237616	0.242694	0.247864	0.253125	0.258477	0.263917	0.269444	0.275056	0.280751	0.286526	0.292379	0.298307	0.304307	0.310376	0.31651	0.322707	0.328962	0.335271	0.34163	0.348036
	-0.906344	0.130203	0.132794	0.135458	0.138196	0.14101	0.143901	0.14687	0.149918	0.153047	0.156258	0.159552	0.162931	0.166395	0.169946	0.173586	0.177314	0.181133	0.185044	0.189046	0.193142	0.197331	0.201615	0.205994	0.210469	0.215039	0.219705	0.224467	0.229325	0.234278	0.239325	0.244466	0.249701	0.255027	0.260443	0.265948	0.271541	0.277218	0.282978	0.288818	0.294735	0.300728	0.306792	0.312924	0.319122	0.32538	0.331696	0.338066	0.344485
	-0.904504	0.127892	0.130447	0.133075	0.135777	0.138554	0.141407	0.144338	0.147348	0.150438	0.15361	0.156865	0.160204	0.163628	0.16714	0.170739	0.174427	0.178206	0.182076	0.186039	0.190095	0.194245	0.19849	0.20283	0.207266	0.211799	0.216429	0.221155	0.225977	0.230896	0.235911	0.241021	0.246226	0.251523	0.256913	0.262394	0.267963	0.273619	0.279361	0.285185	0.291089	0.29707	0.303126	0.309253	0.315448	0.321707	0.328026	0.334402	0.340831
	-0.902664	0.125579	0.128098	0.13069	0.133354	0.136093	0.138908	0.141801	0.144772	0.147822	0.150954	0.154169	0.157467	0.160851	0.164321	0.167879	0.171526	0.175264	0.179092	0.183013	0.187028	0.191137	0.195341	0.199641	0.204037	0.208531	0.213121	0.217809	0.222594	0.227477	0.232457	0.237533	0.242705	0.247972	0.253332	0.258785	0.264328	0.269961	0.275681	0.281485	0.287373	0.293339	0.299383	0.305501	0.31169	0.317946	0.324265	0.330645	0.33708
	-0.900823	0.123268	0.125751	0.128305	0.130932	0.133633	0.136409	0.139262	0.142193	0.145203	0.148295	0.151468	0.154725	0.158067	0.161495	0.165011	0.168615	0.17231	0.176096	0.179974	0.183946	0.188012	0.192173	0.196431	0.200786	0.205237	0.209787	0.214435	0.219181	0.224025	0.228967	0.234007	0.239144	0.244377	0.249705	0.255127	0.260642	0.266248	0.271942	0.277725	0.283591	0.289541	0.295569	0.301675	0.307854	0.314103	0.320419	0.326798	0.333235
	-0.898983	0.120962	0.123407	0.125924	0.128512	0.131175	0.133911	0.136725	0.139615	0.142585	0.145634	0.148766	0.151981	0.15528	0.158665	0.162137	0.165698	0.169349	0.17309	0.176924	0.180852	0.184874	0.188991	0.193205	0.197516	0.201925	0.206431	0.211037	0.215741	0.220545	0.225447	0.230448	0.235547	0.240743	0.246037	0.251425	0.256908	0.262484	0.268151	0.273908	0.279751	0.285679	0.291689	0.297779	0.303945	0.310183	0.316492	0.322866	0.329303
	-0.897143	0.118662	0.12107	0.123549	0.126099	0.128722	0.131419	0.134191	0.137041	0.139969	0.142977	0.146066	0.149237	0.152493	0.155834	0.159262	0.162778	0.166383	0.17008	0.173869	0.177751	0.181727	0.185799	0.189967	0.194233	0.198596	0.203058	0.20762	0.21228	0.217041	0.221901	0.226861	0.231919	0.237077	0.242332	0.247685	0.253133	0.258677	0.264313	0.27004	0.275856	0.28176	0.287748	0.293818	0.299967	0.306192	0.31249	0.318856	0.325288
	-0.895302	0.116372	0.118743	0.121183	0.123694	0.126277	0.128934	0.131666	0.134474	0.13736	0.140325	0.14337	0.146498	0.149709	0.153005	0.156388	0.159859	0.163418	0.167068	0.17081	0.174646	0.178575	0.1826	0.186721	0.19094	0.195257	0.199672	0.204188	0.208803	0.213518	0.218334	0.22325	0.228266	0.233382	0.238597	0.243911	0.249322	0.254829	0.260431	0.266127	0.271913	0.277789	0.283752	0.289799	0.295927	0.302135	0.308418	0.314773	0.321196
	-0.893462	0.114093	0.116426	0.118828	0.1213	0.123843	0.126459	0.12915	0.131916	0.134759	0.137681	0.140683	0.143766	0.146932	0.150183	0.153519	0.156943	0.160456	0.164059	0.167753	0.171541	0.175422	0.179398	0.183471	0.187641	0.19191	0.196278	0.200745	0.205313	0.209981	0.21475	0.219621	0.224592	0.229664	0.234836	0.240108	0.245479	0.250948	0.256513	0.262173	0.267926	0.273771	0.279705	0.285725	0.29183	0.298016	0.304281	0.31062	0.317032
	-0.891622	0.111829	0.114124	0.116487	0.118919	0.121422	0.123998	0.126646	0.12937	0.13217	0.135048	0.138006	0.141044	0.144165	0.147369	0.150659	0.154036	0.1575	0.161055	0.164701	0.168439	0.172271	0.176198	0.180221	0.184342	0.18856	0.192878	0.197296	0.201814	0.206433	0.211154	0.215977	0.220901	0.225927	0.231054	0.236282	0.24161	0.247037	0.252562	0.258184	0.263901	0.269711	0.275613	0.281604	0.287681	0.293843	0.300085	0.306405	0.3128
	-0.889782	0.10958	0.111837	0.114161	0.116554	0.119017	0.121551	0.124158	0.126839	0.129596	0.13243	0.135342	0.138335	0.14141	0.144567	0.14781	0.151138	0.154554	0.15806	0.161656	0.165344	0.169126	0.173002	0.176974	0.181044	0.185211	0.189478	0.193844	0.198311	0.20288	0.207551	0.212323	0.217198	0.222175	0.227255	0.232436	0.237719	0.243101	0.248584	0.254164	0.259842	0.265615	0.271481	0.277439	0.283485	0.289618	0.295835	0.302133	0.308508
	-0.887941	0.10735	0.109569	0.111854	0.114207	0.116629	0.119122	0.121687	0.124325	0.127038	0.129828	0.132695	0.135642	0.138669	0.14178	0.144974	0.148254	0.151621	0.155076	0.158622	0.162259	0.16599	0.169814	0.173734	0.177751	0.181866	0.18608	0.190394	0.194809	0.199325	0.203943	0.208664	0.213488	0.218414	0.223444	0.228576	0.23381	0.239146	0.244583	0.25012	0.255755	0.261487	0.267315	0.273236	0.279248	0.285349	0.291537	0.297808	0.304159
	-0.886101	0.10514	0.10732	0.109566	0.11188	0.114261	0.116712	0.119235	0.12183	0.124499	0.127244	0.130066	0.132966	0.135947	0.139009	0.142155	0.145386	0.148703	0.152108	0.155602	0.159188	0.162866	0.166638	0.170504	0.174468	0.178529	0.182689	0.186949	0.191309	0.195771	0.200336	0.205003	0.209773	0.214647	0.219625	0.224705	0.229889	0.235176	0.240565	0.246055	0.251644	0.257333	0.263119	0.269	0.274975	0.28104	0.287195	0.293435	0.299759
	-0.884261	0.102951	0.105093	0.1073	0.109574	0.111915	0.114324	0.116804	0.119356	0.121981	0.124681	0.127457	0.130311	0.133244	0.136258	0.139355	0.142536	0.145802	0.149156	0.152599	0.156132	0.159757	0.163475	0.167288	0.171197	0.175203	0.179308	0.183512	0.187817	0.192224	0.196733	0.201344	0.20606	0.210879	0.215802	0.220829	0.22596	0.231195	0.236533	0.241974	0.247515	0.253157	0.258898	0.264736	0.27067	0.276697	0.282815	0.289021	0.295314
	-0.88242	0.100785	0.102889	0.105058	0.107291	0.109591	0.111959	0.114397	0.116905	0.119486	0.12214	0.12487	0.127677	0.130563	0.133529	0.136576	0.139707	0.142922	0.146224	0.149615	0.153095	0.156666	0.16033	0.164088	0.167941	0.171891	0.17594	0.180088	0.184336	0.188685	0.193137	0.197692	0.20235	0.207113	0.21198	0.216951	0.222028	0.227208	0.232493	0.237881	0.243372	0.248965	0.254658	0.26045	0.266339	0.272324	0.278402	0.284571	0.290828
	-0.88058	0.098644	0.10071	0.10284	0.105033	0.107293	0.109619	0.112014	0.114479	0.117015	0.119625	0.122309	0.125068	0.127906	0.130823	0.133821	0.136901	0.140065	0.143315	0.146652	0.150079	0.153595	0.157204	0.160906	0.164703	0.168597	0.172588	0.176678	0.180868	0.185159	0.189552	0.194049	0.198649	0.203353	0.208162	0.213076	0.218095	0.223219	0.228449	0.233782	0.239219	0.24476	0.250402	0.256145	0.261987	0.267926	0.273961	0.280089	0.286308
	-0.87874	0.0965289	0.0985574	0.100648	0.102802	0.105021	0.107305	0.109658	0.112079	0.114571	0.117135	0.119773	0.122485	0.125275	0.128143	0.13109	0.13412	0.137232	0.14043	0.143714	0.147086	0.150547	0.1541	0.157746	0.161486	0.165322	0.169255	0.173286	0.177417	0.181649	0.185982	0.190419	0.194959	0.199603	0.204352	0.209207	0.214167	0.219233	0.224404	0.22968	0.235062	0.240547	0.246136	0.251827	0.257618	0.263509	0.269497	0.27558	0.281757
	-0.876899	0.094441	0.0964317	0.0984836	0.100598	0.102776	0.105019	0.107329	0.109707	0.112155	0.114673	0.117265	0.11993	0.122671	0.12549	0.128388	0.131366	0.134427	0.137571	0.140801	0.144119	0.147525	0.151021	0.15461	0.158292	0.16207	0.165943	0.169915	0.173986	0.178157	0.18243	0.186805	0.191283	0.195866	0.200554	0.205347	0.210246	0.215252	0.220363	0.22558	0.230903	0.236331	0.241864	0.247499	0.253238	0.259077	0.265015	0.27105	0.277181
	-0.875059	0.0923812	0.0943344	0.0963478	0.0984227	0.10056	0.102762	0.10503	0.107364	0.109768	0.112241	0.114786	0.117404	0.120097	0.122866	0.125714	0.128641	0.131649	0.134741	0.137917	0.141179	0.144529	0.147969	0.1515	0.155124	0.158842	0.162656	0.166567	0.170577	0.174687	0.178897	0.18321	0.187626	0.192146	0.196771	0.201501	0.206338	0.21128	0.21633	0.221485	0.226748	0.232116	0.237589	0.243168	0.248849	0.254634	0.260519	0.266503	0.272585
	-0.873219	0.0903506	0.0922665	0.0942416	0.0962772	0.0983746	0.100535	0.102761	0.105052	0.107411	0.109839	0.112338	0.114908	0.117553	0.120273	0.12307	0.125946	0.128902	0.13194	0.135062	0.138269	0.141563	0.144946	0.148419	0.151984	0.155642	0.159396	0.163245	0.167193	0.17124	0.175388	0.179637	0.183989	0.188445	0.193005	0.197671	0.202443	0.207322	0.212307	0.2174	0.222599	0.227905	0.233317	0.238835	0.244458	0.250185	0.256014	0.261944	0.267974
	-0.871379	0.0883501	0.0902289	0.0921659	0.0941624	0.0962198	0.0983393	0.100523	0.102771	0.105086	0.107468	0.109921	0.112445	0.115041	0.117712	0.120458	0.123283	0.126186	0.129171	0.132238	0.13539	0.138627	0.141953	0.145367	0.148873	0.152471	0.156164	0.159952	0.163837	0.16782	0.171904	0.176089	0.180376	0.184766	0.189261	0.193861	0.198567	0.20338	0.2083	0.213327	0.218461	0.223703	0.229051	0.234507	0.240068	0.245734	0.251505	0.257378	0.263351
	-0.869538	0.0863805	0.0882224	0.0901216	0.0920793	0.0940967	0.0961754	0.0983167	0.100522	0.102793	0.105131	0.107537	0.110014	0.112562	0.115183	0.11788	0.120652	0.123504	0.126435	0.129447	0.132543	0.135724	0.138992	0.142348	0.145794	0.149331	0.152962	0.156688	0.16051	0.164429	0.168448	0.172567	0.176788	0.181112	0.18554	0.190073	0.194712	0.199457	0.20431	0.209269	0.214337	0.219512	0.224795	0.230186	0.235683	0.241286	0.246995	0.252807	0.258723
	-0.867698	0.0844423	0.0862477	0.0881093	0.0900284	0.0920063	0.0940443	0.0961439	0.0983066	0.100534	0.102827	0.105187	0.107617	0.110117	0.112689	0.115335	0.118056	0.120855	0.123733	0.126691	0.129731	0.132855	0.136065	0.139362	0.142748	0.146224	0.149793	0.153456	0.157214	0.161069	0.165022	0.169075	0.173229	0.177486	0.181846	0.186311	0.190881	0.195557	0.200341	0.205232	0.21023	0.215337	0.220552	0.225876	0.231306	0.236844	0.242489	0.248238	0.254092
	-0.865858	0.0825362	0.0843054	0.0861297	0.0880105	0.089949	0.0919467	0.0940049	0.096125	0.0983085	0.100557	0.102872	0.105254	0.107706	0.110229	0.112825	0.115496	0.118242	0.121066	0.123969	0.126954	0.130021	0.133172	0.13641	0.139736	0.143151	0.146658	0.150257	0.153951	0.157741	0.161628	0.165614	0.169701	0.173889	0.17818	0.182575	0.187076	0.191682	0.196395	0.201216	0.206144	0.211181	0.216326	0.22158	0.226942	0.232412	0.23799	0.243674	0.249463
	-0.864017	0.0806628	0.0823959	0.0841833	0.0860261	0.0879255	0.0898831	0.0919001	0.093978	0.0961181	0.0983221	0.100591	0.102927	0.105332	0.107806	0.110352	0.112971	0.115665	0.118435	0.121284	0.124213	0.127223	0.130316	0.133495	0.13676	0.140114	0.143558	0.147094	0.150723	0.154447	0.158268	0.162186	0.166205	0.170324	0.174545	0.17887	0.183299	0.187834	0.192476	0.197224	0.202081	0.207046	0.21212	0.217302	0.222594	0.227994	0.233502	0.239118	0.24484
	-0.862177	0.0788223	0.0805199	0.0822706	0.0840756	0.0859364	0.0878541	0.0898302	0.0918661	0.0939632	0.096123	0.0983469	0.100636	0.102993	0.105419	0.107915	0.110483	0.113125	0.115842	0.118636	0.121509	0.124462	0.127498	0.130617	0.133822	0.137114	0.140495	0.143967	0.147531	0.151189	0.154943	0.158793	0.162743	0.166792	0.170943	0.175196	0.179554	0.184017	0.188585	0.193261	0.198044	0.202936	0.207936	0.213046	0.218264	0.223592	0.229029	0.234574	0.240227
	-0.860337	0.0770153	0.0786776	0.0803919	0.0821596	0.0839819	0.0858601	0.0877956	0.0897898	0.0918441	0.09396	0.0961389	0.0983823	0.100692	0.103069	0.105515	0.108033	0.110622	0.113286	0.116026	0.118843	0.121739	0.124717	0.127777	0.130921	0.134152	0.13747	0.140878	0.144376	0.147968	0.151654	0.155437	0.159317	0.163296	0.167375	0.171557	0.175841	0.180231	0.184725	0.189327	0.194035	0.198852	0.203778	0.208812	0.213957	0.21921	0.224574	0.230046	0.235627
	-0.858497	0.0752421	0.0768693	0.0785476	0.0802782	0.0820624	0.0839014	0.0857967	0.0877495	0.0897613	0.0918336	0.0939677	0.0961653	0.0984277	0.100757	0.103154	0.10562	0.108158	0.110769	0.113454	0.116216	0.119056	0.121975	0.124976	0.12806	0.131228	0.134483	0.137827	0.14126	0.144786	0.148404	0.152118	0.155928	0.159836	0.163843	0.167952	0.172164	0.176478	0.180898	0.185424	0.190057	0.194798	0.199647	0.204606	0.209674	0.214852	0.220139	0.225537	0.231043
	-0.856656	0.0735027	0.0750953	0.0767379	0.0784318	0.0801782	0.0819783	0.0838336	0.0857454	0.087715	0.089744	0.0918337	0.0939856	0.0962013	0.0984823	0.10083	0.103246	0.105733	0.108291	0.110922	0.113628	0.116411	0.119273	0.122214	0.125238	0.128344	0.131537	0.134816	0.138184	0.141642	0.145193	0.148837	0.152577	0.156414	0.160349	0.164385	0.168522	0.172762	0.177106	0.181556	0.186112	0.190775	0.195547	0.200428	0.205418	0.210518	0.215729	0.221049	0.22648
	-0.854816	0.0717976	0.0733558	0.0749631	0.0766205	0.0783294	0.080091	0.0819067	0.0837778	0.0857056	0.0876915	0.0897371	0.0918438	0.094013	0.0962463	0.0985452	0.100911	0.103346	0.105852	0.108429	0.11108	0.113807	0.11661	0.119493	0.122456	0.125501	0.12863	0.131845	0.135148	0.138539	0.142022	0.145597	0.149266	0.153031	0.156894	0.160856	0.164918	0.169082	0.17335	0.177723	0.182201	0.186786	0.191479	0.196281	0.201192	0.206213	0.211345	0.216586	0.221939
	-0.852976	0.0701267	0.0716509	0.0732232	0.0748445	0.0765163	0.0782397	0.0800161	0.0818467	0.083733	0.0856763	0.0876781	0.0897398	0.0918628	0.0940487	0.0962991	0.0986154	0.100999	0.103452	0.105976	0.108572	0.111243	0.113989	0.116812	0.119715	0.122699	0.125765	0.128916	0.132152	0.135477	0.138891	0.142397	0.145995	0.149689	0.153478	0.157366	0.161353	0.165441	0.169632	0.173927	0.178326	0.182832	0.187446	0.192167	0.196998	0.201939	0.206989	0.212151	0.217423
	-0.851135	0.0684902	0.0699808	0.0715183	0.0731039	0.0747389	0.0764244	0.0781618	0.0799524	0.0817975	0.0836985	0.0856568	0.0876738	0.089751	0.0918898	0.0940919	0.0963587	0.0986917	0.101093	0.103563	0.106105	0.108719	0.111408	0.114172	0.117015	0.119937	0.122941	0.126027	0.129198	0.132456	0.135802	0.139238	0.142766	0.146387	0.150104	0.153917	0.157828	0.16184	0.165953	0.170169	0.174489	0.178915	0.183448	0.188088	0.192838	0.197697	0.202666	0.207745	0.212936
	-0.849295	0.0668882	0.0683454	0.0698485	0.0713987	0.0729972	0.0746452	0.076344	0.0780948	0.0798991	0.0817581	0.0836732	0.0856459	0.0876775	0.0897696	0.0919237	0.0941413	0.0964238	0.098773	0.10119	0.103677	0.106236	0.108867	0.111574	0.114356	0.117217	0.120158	0.123181	0.126286	0.129477	0.132755	0.136121	0.139578	0.143127	0.14677	0.150509	0.154344	0.158279	0.162314	0.166451	0.170691	0.175037	0.179488	0.184046	0.188713	0.193489	0.198375	0.203371	0.208479
	-0.847455	0.0653206	0.0667448	0.0682139	0.069729	0.0712913	0.0729021	0.0745626	0.076274	0.0780377	0.079855	0.0817273	0.083656	0.0856424	0.0876882	0.0897946	0.0919632	0.0941956	0.0964932	0.0988577	0.101291	0.103794	0.106368	0.109016	0.111739	0.114539	0.117418	0.120376	0.123416	0.126541	0.12975	0.133047	0.136433	0.13991	0.143479	0.147142	0.150902	0.154759	0.158716	0.162773	0.166933	0.171197	0.175566	0.180042	0.184626	0.189318	0.194119	0.199031	0.204054
	-0.845615	0.0637876	0.065179	0.0666143	0.0680946	0.0696211	0.071195	0.0728174	0.0744898	0.0762133	0.0779893	0.0798191	0.0817041	0.0836457	0.0856453	0.0877044	0.0898244	0.0920069	0.0942533	0.0965653	0.0989444	0.101392	0.10391	0.1065	0.109164	0.111903	0.114719	0.117613	0.120589	0.123646	0.126788	0.130015	0.13333	0.136735	0.14023	0.143819	0.147502	0.151282	0.15516	0.159138	0.163217	0.167399	0.171685	0.176077	0.180577	0.185184	0.189901	0.194727	0.199665
	-0.843774	0.062289	0.063648	0.0650498	0.0664956	0.0679865	0.0695238	0.0711086	0.0727422	0.0744258	0.0761607	0.0779483	0.07979	0.081687	0.0836409	0.085653	0.0877247	0.0898576	0.0920532	0.0943129	0.0966384	0.0990312	0.101493	0.104025	0.10663	0.109308	0.112062	0.114893	0.117803	0.120794	0.123868	0.127026	0.13027	0.133602	0.137024	0.140538	0.144145	0.147847	0.151646	0.155544	0.159542	0.163642	0.167845	0.172153	0.176568	0.18109	0.18572	0.19046	0.195311
	-0.841934	0.0608249	0.0621516	0.0635202	0.0649318	0.0663875	0.0678884	0.0694358	0.0710309	0.072675	0.0743692	0.076115	0.0779136	0.0797664	0.0816748	0.0836401	0.0856639	0.0877476	0.0898926	0.0921004	0.0943726	0.0967108	0.0991165	0.101591	0.104137	0.106755	0.109447	0.112215	0.11506	0.117985	0.120991	0.12408	0.127253	0.130513	0.133861	0.1373	0.140831	0.144455	0.148175	0.151993	0.155909	0.159927	0.164047	0.16827	0.1726	0.177036	0.18158	0.186233	0.190996
	-0.840094	0.0593952	0.06069	0.0620256	0.0634032	0.0648239	0.0662888	0.0677991	0.069356	0.0709607	0.0726145	0.0743187	0.0760746	0.0778835	0.0797467	0.0816657	0.0836418	0.0856765	0.0877713	0.0899275	0.0921467	0.0944305	0.0967804	0.099198	0.101685	0.104243	0.106873	0.109578	0.112359	0.115218	0.118156	0.121176	0.124279	0.127467	0.130742	0.134105	0.13756	0.141107	0.144748	0.148485	0.15232	0.156255	0.160291	0.16443	0.168673	0.173023	0.17748	0.182045	0.18672
	-0.838253	0.0579999	0.0592629	0.0605658	0.0619096	0.0632955	0.0647246	0.0661981	0.0677171	0.0692828	0.0708965	0.0725594	0.0742728	0.0760381	0.0778564	0.0797293	0.0816581	0.0836441	0.0856889	0.0877938	0.0899604	0.0921902	0.0944846	0.0968453	0.0992739	0.101772	0.104341	0.106983	0.1097	0.112493	0.115364	0.118315	0.121347	0.124463	0.127665	0.130954	0.134332	0.137801	0.141364	0.14502	0.148774	0.152626	0.156578	0.160632	0.16479	0.169053	0.173422	0.177898	0.182484
	-0.836413	0.0566389	0.0578703	0.0591406	0.0604509	0.0618023	0.0631959	0.0646327	0.066114	0.067641	0.0692148	0.0708367	0.0725079	0.0742298	0.0760036	0.0778307	0.0797124	0.0816501	0.0836452	0.0856991	0.0878133	0.0899893	0.0922285	0.0945326	0.0969031	0.0993417	0.10185	0.104429	0.107082	0.109809	0.112613	0.115496	0.118458	0.121503	0.124631	0.127846	0.131148	0.13454	0.138023	0.1416	0.145272	0.149041	0.152909	0.156878	0.16095	0.165125	0.169406	0.173794	0.178291
	-0.834573	0.0553123	0.0565122	0.0577501	0.0590271	0.0603441	0.0617023	0.0631027	0.0645466	0.066035	0.0675692	0.0691503	0.0707796	0.0724584	0.0741879	0.0759694	0.0778043	0.0796939	0.0816396	0.0836428	0.0857049	0.0878274	0.0900118	0.0922596	0.0945724	0.0969517	0.0993991	0.101916	0.104505	0.107167	0.109905	0.112719	0.115611	0.118585	0.12164	0.12478	0.128007	0.131321	0.134726	0.138222	0.141813	0.1455	0.149284	0.153168	0.157153	0.161241	0.165434	0.169733	0.17414
	-0.832732	0.0540198	0.0551885	0.0563941	0.0576379	0.0589207	0.0602437	0.0616079	0.0630145	0.0644646	0.0659594	0.0674999	0.0690876	0.0707235	0.0724089	0.0741452	0.0759335	0.0777753	0.0796718	0.0816246	0.0836349	0.0857042	0.087834	0.0900257	0.092281	0.0946014	0.0969884	0.0994438	0.101969	0.104566	0.107237	0.109983	0.112806	0.115709	0.118692	0.121758	0.124908	0.128146	0.131472	0.134889	0.138398	0.142002	0.145702	0.149501	0.1534	0.157401	0.161506	0.165716	0.170033
	-0.830892	0.0527617	0.0538991	0.0550726	0.0562832	0.057532	0.05882	0.0601481	0.0615176	0.0629296	0.0643851	0.0658853	0.0674314	0.0690247	0.0706663	0.0723574	0.0740995	0.0758937	0.0777414	0.0796439	0.0816026	0.083619	0.0856945	0.0878305	0.0900286	0.0922903	0.0946172	0.097011	0.0994733	0.102006	0.10461	0.107289	0.110043	0.112874	0.115785	0.118777	0.121853	0.125013	0.128261	0.131598	0.135027	0.138548	0.142165	0.145879	0.149692	0.153606	0.157622	0.161743	0.16597
	-0.829052	0.0515378	0.052644	0.0537854	0.0549631	0.0561779	0.0574309	0.0587231	0.0600557	0.0614296	0.062846	0.064306	0.0658108	0.0673616	0.0689595	0.0706058	0.0723018	0.0740486	0.0758477	0.0777002	0.0796076	0.0815714	0.0835927	0.0856733	0.0878145	0.0900178	0.0922849	0.0946174	0.0970169	0.0994851	0.102024	0.104635	0.10732	0.110081	0.11292	0.115838	0.118839	0.121923	0.125093	0.128351	0.131699	0.135138	0.138672	0.142301	0.146028	0.149855	0.153783	0.157815	0.161951
	-0.827212	0.0503482	0.0514232	0.0525326	0.0536773	0.0548582	0.0560763	0.0573327	0.0586284	0.0599644	0.0613418	0.0627618	0.0642254	0.0657339	0.0672883	0.06889	0.07054	0.0722397	0.0739902	0.075793	0.0776494	0.0795607	0.0815282	0.0835536	0.0856381	0.0877834	0.0899909	0.0922624	0.0945994	0.0970036	0.0994768	0.102021	0.104637	0.107328	0.110096	0.112941	0.115867	0.118875	0.121968	0.125147	0.128414	0.131772	0.135222	0.138767	0.142409	0.146149	0.149989	0.153932	0.157978
	-0.825371	0.0491929	0.0502368	0.0513141	0.0524258	0.0535729	0.0547562	0.0559767	0.0572356	0.0585338	0.0598723	0.0612523	0.0626749	0.0641412	0.0656523	0.0672093	0.0688136	0.0704663	0.0721686	0.0739218	0.0757273	0.0775863	0.0795003	0.0814707	0.0834988	0.0855863	0.0877346	0.0899454	0.0922202	0.0945607	0.0969688	0.0994461	0.101994	0.104616	0.107312	0.110085	0.112937	0.115869	0.118885	0.121985	0.125173	0.128449	0.131817	0.135278	0.138834	0.142487	0.14624	0.150094	0.154051
	-0.823531	0.0480722	0.0490848	0.05013	0.0512087	0.0523218	0.0534703	0.054655	0.0558771	0.0571375	0.0584372	0.0597773	0.0611589	0.0625831	0.0640509	0.0655635	0.0671222	0.068728	0.0703822	0.072086	0.0738408	0.0756478	0.0775084	0.079424	0.0813961	0.083426	0.0855153	0.0876656	0.0898786	0.0921558	0.094499	0.09691	0.0993906	0.101943	0.104568	0.107269	0.110047	0.112904	0.115843	0.118865	0.121973	0.125169	0.128454	0.131832	0.135303	0.138871	0.142536	0.146302	0.150169
	-0.821691	0.046986	0.0479673	0.0489803	0.0500259	0.051105	0.0522186	0.0533675	0.0545528	0.0557753	0.0570362	0.0583365	0.0596771	0.0610592	0.0624838	0.0639521	0.0654652	0.0670243	0.0686305	0.0702851	0.0719893	0.0737445	0.0755519	0.077413	0.0793291	0.0813017	0.0833324	0.0854226	0.0875739	0.0897881	0.0920669	0.0944119	0.0968251	0.0993083	0.101863	0.104492	0.107197	0.10998	0.112843	0.115787	0.118816	0.121932	0.125135	0.12843	0.131817	0.135299	0.138878	0.142555	0.146334
	-0.81985	0.0459347	0.0468844	0.0478651	0.0488775	0.0499225	0.0510011	0.0521141	0.0532625	0.0544472	0.0556692	0.0569296	0.0582292	0.0595693	0.0609507	0.0623747	0.0638424	0.0653547	0.0669131	0.0685185	0.0701723	0.0718758	0.0736302	0.0754369	0.0772973	0.0792129	0.0811851	0.0832154	0.0853055	0.0874571	0.0896717	0.0919512	0.0942974	0.0967121	0.0991973	0.101755	0.104387	0.107095	0.109883	0.11275	0.115701	0.118736	0.121859	0.125071	0.128374	0.131771	0.135264	0.138854	0.142544
	-0.81801	0.0449184	0.0458364	0.0467845	0.0477636	0.0487744	0.0498178	0.0508948	0.0520062	0.0531529	0.054336	0.0555564	0.0568151	0.058113	0.0594513	0.060831	0.0622531	0.0637189	0.0652294	0.0667858	0.0683893	0.0700412	0.0717427	0.0734952	0.0753002	0.0771588	0.0790728	0.0810436	0.0830727	0.0851619	0.0873127	0.0895271	0.0918067	0.0941534	0.0965691	0.0990559	0.101616	0.104251	0.106963	0.109754	0.112627	0.115583	0.118625	0.121755	0.124976	0.128288	0.131695	0.135199	0.138801
	-0.81617	0.0439374	0.0448235	0.0457388	0.0466843	0.0476606	0.0486688	0.0497095	0.0507838	0.0518925	0.0530365	0.0542168	0.0554344	0.0566902	0.0579852	0.0593205	0.0606972	0.0621163	0.063579	0.0650864	0.0666397	0.0682401	0.0698888	0.0715873	0.0733369	0.0751389	0.0769949	0.0789064	0.0808748	0.0829019	0.0849894	0.0871389	0.0893523	0.0916314	0.0939782	0.0963946	0.0988827	0.101444	0.104082	0.106797	0.109593	0.112471	0.115433	0.118482	0.12162	0.124849	0.128171	0.131589	0.135104
	-0.81433	0.0429922	0.043846	0.0447283	0.0456399	0.0465815	0.0475541	0.0485584	0.0495954	0.0506658	0.0517705	0.0529106	0.054087	0.0553005	0.0565522	0.0578431	0.0591743	0.0605467	0.0619616	0.0634199	0.064923	0.066472	0.0680681	0.0697127	0.071407	0.0731526	0.0749508	0.0768031	0.0787112	0.0806765	0.0827009	0.084786	0.0869336	0.0891456	0.0914239	0.0937705	0.0961874	0.0986766	0.10124	0.10388	0.1066	0.1094	0.112283	0.115251	0.118307	0.121454	0.124692	0.128024	0.131452
	-0.812489	0.042083	0.0429042	0.0437532	0.0446306	0.0455373	0.046474	0.0474416	0.048441	0.0494729	0.0505382	0.0516379	0.0527728	0.0539439	0.0551521	0.0563985	0.057684	0.0590097	0.0603767	0.061786	0.0632389	0.0647364	0.06628	0.0678707	0.06951	0.0711992	0.0729398	0.0747333	0.0765812	0.0784851	0.0804467	0.0824677	0.08455	0.0866953	0.0889056	0.0911829	0.0935291	0.0959464	0.0984368	0.101002	0.103646	0.106369	0.109173	0.112062	0.115038	0.118102	0.121256	0.124504	0.127847
	-0.810649	0.0412103	0.0419986	0.0428138	0.0436568	0.0445281	0.0454287	0.0463594	0.0473208	0.0483139	0.0493395	0.0503985	0.0514918	0.0526203	0.0537848	0.0549865	0.0562262	0.0575051	0.0588241	0.0601843	0.0615869	0.0630331	0.064524	0.066061	0.0676453	0.0692783	0.0709615	0.0726963	0.0744842	0.076327	0.0782261	0.0801835	0.0822008	0.0842798	0.0864226	0.0886311	0.0909073	0.0932532	0.095671	0.0981629	0.100731	0.103377	0.106105	0.108915	0.11181	0.114793	0.117865	0.121029	0.124288
	-0.808809	0.0403747	0.0411296	0.0419108	0.0427188	0.0435545	0.0444186	0.0453118	0.0462351	0.0471891	0.0481747	0.0491927	0.050244	0.0513296	0.0524503	0.053607	0.0548008	0.0560326	0.0573035	0.0586145	0.0599668	0.0613615	0.0627998	0.064283	0.0658124	0.0673893	0.0690152	0.0706915	0.0724198	0.0742016	0.0760387	0.0779327	0.0798854	0.0818987	0.0839744	0.0861147	0.0883213	0.0905966	0.0929424	0.0953611	0.0978548	0.100426	0.103076	0.105808	0.108624	0.111527	0.114518	0.117599	0.120774
	-0.806968	0.0395767	0.0402978	0.0410444	0.0418172	0.0426167	0.0434439	0.0442994	0.045184	0.0460985	0.0470438	0.0480205	0.0490296	0.050072	0.0511485	0.05226	0.0534076	0.0545922	0.0558147	0.0570764	0.0583783	0.0597214	0.0611071	0.0625366	0.0640111	0.065532	0.0671007	0.0687186	0.0703874	0.0721086	0.0738838	0.0757147	0.0776033	0.0795512	0.0815604	0.0836329	0.0857707	0.0879758	0.0902504	0.0925967	0.0950167	0.0975129	0.100087	0.102742	0.10548	0.108303	0.111213	0.114213	0.117305
	-0.805128	0.0388169	0.0395038	0.0402154	0.0409523	0.0417154	0.0425052	0.0433225	0.0441681	0.0450427	0.0459471	0.0468822	0.0478487	0.0488475	0.0498795	0.0509456	0.0520466	0.0531837	0.0543578	0.0555699	0.0568212	0.0581127	0.0594457	0.0608213	0.0622409	0.0637058	0.0652174	0.0667771	0.0683866	0.0700473	0.071761	0.0735292	0.075354	0.077237	0.0791801	0.0811854	0.0832549	0.0853905	0.0875946	0.0898691	0.0922163	0.0946385	0.0971378	0.0997166	0.102377	0.105122	0.107953	0.110872	0.113882
	-0.803288	0.0380959	0.0387481	0.0394242	0.0401249	0.0408509	0.0416029	0.0423816	0.0431877	0.0440219	0.0448852	0.0457781	0.0467016	0.0476564	0.0486435	0.0496638	0.0507181	0.0518074	0.0529327	0.054095	0.0552955	0.0565351	0.0578152	0.059137	0.0605016	0.0619105	0.0633651	0.0648667	0.066417	0.0680175	0.0696698	0.0713757	0.073137	0.0749554	0.076833	0.0787716	0.0807733	0.0828402	0.0849743	0.0871779	0.089453	0.0918021	0.0942272	0.0967308	0.099315	0.101982	0.104734	0.107574	0.110504
	-0.801447	0.0374143	0.0380314	0.0386715	0.0393355	0.040024	0.0407377	0.0414772	0.0422433	0.0430367	0.0438582	0.0447086	0.0455886	0.0464991	0.0474409	0.0484149	0.049422	0.0504632	0.0515394	0.0526517	0.0538011	0.0549887	0.0562158	0.0574835	0.0587931	0.060146	0.0615435	0.0629871	0.0644783	0.0660187	0.06761	0.0692538	0.0709519	0.0727063	0.0745187	0.0763912	0.0783257	0.0803244	0.0823893	0.0845226	0.0867265	0.0890033	0.0913551	0.0937844	0.0962932	0.098884	0.101559	0.10432	0.107171
	-0.799607	0.036773	0.0373544	0.0379581	0.0385848	0.0392353	0.0399101	0.04061	0.0413356	0.0420877	0.042867	0.0436742	0.0445103	0.0453759	0.046272	0.0471993	0.0481588	0.0491515	0.0501782	0.0512401	0.0523382	0.0534735	0.0546474	0.0558609	0.0571153	0.0584121	0.0597525	0.0611381	0.0625703	0.0640508	0.0655812	0.0671631	0.0687985	0.0704891	0.0722368	0.0740436	0.0759115	0.0778426	0.079839	0.0819028	0.0840363	0.0862417	0.0885212	0.090877	0.0933116	0.0958271	0.0984258	0.10111	0.103882
	-0.797767	0.0361725	0.0367177	0.0372845	0.0378736	0.0384855	0.0391209	0.0397806	0.0404651	0.0411753	0.0419119	0.0426756	0.0434671	0.0442874	0.0451372	0.0460174	0.0469289	0.0478725	0.0488494	0.0498605	0.0509069	0.0519897	0.05311	0.0542691	0.0554683	0.0567088	0.0579921	0.0593196	0.0606929	0.0621136	0.0635832	0.0651036	0.0666764	0.0683036	0.069987	0.0717287	0.0735305	0.0753947	0.0773232	0.0793183	0.0813821	0.0835169	0.085725	0.0880085	0.0903697	0.092811	0.0953346	0.0979427	0.100638
	-0.795927	0.0356136	0.0361222	0.0366516	0.0372024	0.0377753	0.0383708	0.0389897	0.0396327	0.0403005	0.0409938	0.0417133	0.0424598	0.0432342	0.0440372	0.0448697	0.0457326	0.0466269	0.0475535	0.0485134	0.0495077	0.0505375	0.051604	0.0527084	0.0538521	0.0550362	0.0562622	0.0575317	0.058846	0.0602069	0.061616	0.0630749	0.0645855	0.0661496	0.0677691	0.069446	0.0711824	0.0729801	0.0748415	0.0767686	0.0787636	0.0808287	0.0829662	0.0851784	0.0874674	0.0898356	0.0922852	0.0948184	0.0974376
	-0.794086	0.0350969	0.0355685	0.03606	0.0365721	0.0371054	0.0376606	0.0382383	0.0388392	0.0394639	0.0401134	0.0407881	0.0414891	0.042217	0.0429726	0.0437569	0.0445707	0.0454151	0.0462908	0.0471991	0.0481409	0.0491174	0.0501297	0.0511792	0.0522669	0.0533945	0.0545631	0.0557743	0.0570297	0.0583308	0.0596794	0.061077	0.0625256	0.0640269	0.0655829	0.0671955	0.0688668	0.0705988	0.0723937	0.0742535	0.0761804	0.0781767	0.0802447	0.0823864	0.0846043	0.0869005	0.0892773	0.0917369	0.0942816
	-0.792246	0.0346229	0.0350572	0.0355105	0.0359835	0.0364768	0.0369911	0.037527	0.0380852	0.0386665	0.0392715	0.039901	0.0405557	0.0412365	0.0419443	0.0426798	0.043444	0.0442378	0.0450622	0.0459183	0.0468071	0.0477298	0.0486876	0.0496816	0.0507133	0.0517839	0.0528949	0.0540478	0.0552441	0.0564855	0.0577735	0.05911	0.0604967	0.0619354	0.0634282	0.064977	0.0665837	0.0682505	0.0699794	0.0717727	0.0736324	0.0755607	0.07756	0.0796324	0.0817801	0.0840055	0.0863107	0.088698	0.0911695
	-0.790406	0.0341924	0.0345889	0.0350037	0.0354372	0.0358901	0.036363	0.0368567	0.0373718	0.037909	0.038469	0.0390526	0.0396606	0.0402938	0.040953	0.0416391	0.0423531	0.0430958	0.0438684	0.0446717	0.0455071	0.0463755	0.0472782	0.0482165	0.0491916	0.050205	0.0512581	0.0523525	0.0534895	0.054671	0.0558985	0.0571738	0.0584988	0.0598753	0.0613051	0.0627903	0.064333	0.065935	0.0675987	0.069326	0.0711192	0.0729804	0.074912	0.076916	0.0789947	0.0811503	0.0833851	0.0857013	0.088101
	-0.788565	0.0338056	0.0341643	0.0345402	0.0349339	0.035346	0.0357773	0.0362283	0.0366998	0.0371924	0.037707	0.0382442	0.0388048	0.0393898	0.0399999	0.040636	0.0412991	0.0419902	0.0427102	0.0434603	0.0442415	0.0450551	0.0459023	0.0467843	0.0477025	0.0486583	0.0496532	0.0506887	0.0517663	0.0528877	0.0540546	0.0552688	0.0565321	0.0578464	0.0592136	0.0606356	0.0621145	0.0636523	0.0652512	0.0669133	0.0686408	0.0704357	0.0723004	0.074237	0.0762477	0.0783348	0.0805004	0.0827468	0.085076
	-0.786725	0.033463	0.0337837	0.0341205	0.0344742	0.0348454	0.0352346	0.0356426	0.0360701	0.0365177	0.0369863	0.0374766	0.0379894	0.0385255	0.0390859	0.0396714	0.0402831	0.0409218	0.0415887	0.0422849	0.0430115	0.0437697	0.0445607	0.0453859	0.0462467	0.0471445	0.0480807	0.049057	0.0500749	0.0511361	0.0522423	0.0533953	0.0545969	0.0558491	0.0571537	0.0585127	0.0599283	0.0614024	0.0629371	0.0645345	0.0661969	0.0679264	0.0697251	0.0715953	0.0735391	0.0755587	0.0776564	0.0798342	0.0820943
	-0.784885	0.0331648	0.0334474	0.0337452	0.0340588	0.0343887	0.0347357	0.0351004	0.0354835	0.0358858	0.036308	0.0367508	0.0372153	0.0377021	0.0382122	0.0387465	0.0393061	0.0398919	0.0405051	0.0411467	0.041818	0.0425201	0.0432545	0.0440224	0.0448252	0.0456644	0.0465415	0.0474582	0.048416	0.0494166	0.0504619	0.0515535	0.0526934	0.0538835	0.0551257	0.056422	0.0577744	0.0591851	0.0606561	0.0621895	0.0637875	0.0654523	0.0671859	0.0689906	0.0708685	0.0728219	0.0748528	0.0769634	0.0791557
	-0.783045	0.0329111	0.0331558	0.0334145	0.0336879	0.0339766	0.0342812	0.0346024	0.0349409	0.0352975	0.035673	0.0360681	0.0364837	0.0369207	0.03738	0.0378626	0.0383695	0.0389018	0.0394606	0.040047	0.0406623	0.0413078	0.0419848	0.0426946	0.0434389	0.0442189	0.0450365	0.045893	0.0467903	0.04773	0.048714	0.0497441	0.0508221	0.0519501	0.0531299	0.0543635	0.0556531	0.0570007	0.0584084	0.0598783	0.0614126	0.0630133	0.0646827	0.0664228	0.0682359	0.0701241	0.0720894	0.0741341	0.07626
	-0.781204	0.0327019	0.0329089	0.0331287	0.033362	0.0336094	0.0338716	0.0341493	0.0344431	0.0347539	0.0350823	0.0354293	0.0357958	0.0361825	0.0365906	0.0370209	0.0374746	0.0379527	0.0384565	0.0389871	0.0395457	0.0401339	0.0407528	0.041404	0.042089	0.0428093	0.0435666	0.0443625	0.0451987	0.0460771	0.0469995	0.0479676	0.0489836	0.0500492	0.0511666	0.0523377	0.0535646	0.0548493	0.0561941	0.0576009	0.059072	0.0606094	0.0622153	0.0638919	0.0656411	0.0674652	0.0693662	0.0713462	0.0734071
	-0.779364	0.0325369	0.0327065	0.0328877	0.0330812	0.0332876	0.0335075	0.0337416	0.0339907	0.0342556	0.0345369	0.0348356	0.0351526	0.0354888	0.0358452	0.0362228	0.0366228	0.0370462	0.0374943	0.0379684	0.0384698	0.0389999	0.0395601	0.0401519	0.040777	0.0414368	0.0421332	0.0428678	0.0436424	0.0444589	0.0453191	0.046225	0.0471785	0.0481816	0.0492363	0.0503448	0.051509	0.0527311	0.0540132	0.0553574	0.0567658	0.0582406	0.0597838	0.0613975	0.0630839	0.064845	0.0666828	0.0685994	0.0705967
	-0.777524	0.0324159	0.0325485	0.0326915	0.0328456	0.0330112	0.0331891	0.0333799	0.0335844	0.0338033	0.0340376	0.0342879	0.0345553	0.0348407	0.0351451	0.0354696	0.0358154	0.0361837	0.0365756	0.0369926	0.0374361	0.0379074	0.0384082	0.0389399	0.0395042	0.0401029	0.0407376	0.0414102	0.0421225	0.0428764	0.0436739	0.044517	0.0454076	0.0463478	0.0473397	0.0483854	0.0494869	0.0506464	0.0518661	0.0531479	0.0544941	0.0559067	0.0573879	0.0589397	0.0605642	0.0622633	0.0640392	0.0658937	0.0678287
	-0.775683	0.0323381	0.0324344	0.0325398	0.0326549	0.0327802	0.0329165	0.0330643	0.0332245	0.0333978	0.033585	0.033787	0.0340048	0.0342393	0.0344916	0.0347628	0.0350541	0.0353667	0.035702	0.0360614	0.0364463	0.0368582	0.0372987	0.0377696	0.0382724	0.0388091	0.0393813	0.0399911	0.0406403	0.041331	0.0420651	0.0428447	0.0436718	0.0445487	0.0454774	0.04646	0.0474987	0.0485956	0.0497529	0.0509726	0.0522569	0.053608	0.0550278	0.0565184	0.0580818	0.05972	0.061435	0.0632287	0.0651029
	-0.773843	0.0323028	0.0323636	0.0324321	0.0325089	0.0325945	0.0326897	0.0327951	0.0329114	0.0330394	0.0331799	0.0333338	0.0335021	0.0336857	0.0338858	0.0341036	0.0343401	0.0345968	0.0348751	0.0351763	0.0355021	0.035854	0.0362336	0.0366428	0.0370834	0.0375572	0.0380661	0.0386122	0.0391975	0.039824	0.0404939	0.0412093	0.0419724	0.0427853	0.0436502	0.0445694	0.045545	0.0465791	0.047674	0.0488317	0.0500545	0.0513443	0.0527032	0.0541334	0.0556366	0.0572149	0.0588702	0.0606043	0.062419
	-0.772003	0.0323092	0.0323352	0.0323677	0.032407	0.0324537	0.0325086	0.0325722	0.0326452	0.0327284	0.0328226	0.0329288	0.0330479	0.0331809	0.033329	0.0334932	0.033675	0.0338756	0.0340966	0.0343393	0.0346054	0.0348967	0.0352148	0.0355617	0.0359391	0.0363492	0.0367939	0.0372754	0.0377958	0.0383572	0.038962	0.0396123	0.0403104	0.0410587	0.0418592	0.0427144	0.0436264	0.0445974	0.0456298	0.0467255	0.0478869	0.0491158	0.0504144	0.0517847	0.0532285	0.0547478	0.0563445	0.0580202	0.0597768
	-0.770163	0.0323561	0.0323484	0.0323457	0.0323485	0.0323573	0.0323726	0.0323952	0.0324257	0.0324649	0.0325135	0.0325726	0.032643	0.0327257	0.032822	0.032933	0.0330601	0.0332046	0.0333681	0.033552	0.0337582	0.0339884	0.0342443	0.0345281	0.0348417	0.0351872	0.0355667	0.0359826	0.0364371	0.0369324	0.037471	0.0380553	0.0386875	0.0393701	0.0401054	0.0408959	0.0417437	0.0426513	0.0436208	0.0446545	0.0457544	0.0469226	0.0481612	0.0494722	0.0508574	0.0523186	0.0538577	0.0554763	0.057176
	-0.768322	0.0324422	0.0324019	0.0323652	0.0323325	0.0323044	0.0322813	0.0322639	0.0322528	0.0322488	0.0322527	0.0322653	0.0322877	0.0323208	0.0323658	0.032424	0.0324966	0.0325852	0.0326912	0.0328163	0.0329623	0.0331309	0.0333243	0.0335444	0.0337933	0.0340734	0.0343868	0.0347361	0.0351235	0.0355517	0.0360229	0.0365399	0.0371051	0.0377211	0.0383902	0.0391151	0.039898	0.0407415	0.0416477	0.0426189	0.0436573	0.0447649	0.0459438	0.0471959	0.0485231	0.0499271	0.0514096	0.0529722	0.0546165
	-0.766482	0.0325662	0.0324945	0.032425	0.032358	0.0322941	0.0322337	0.0321774	0.0321259	0.0320798	0.0320399	0.0320071	0.0319823	0.0319666	0.0319611	0.031967	0.0319857	0.0320186	0.0320674	0.0321338	0.0322195	0.0323265	0.0324568	0.0326127	0.0327964	0.0330102	0.0332567	0.0335382	0.0338575	0.0342172	0.0346199	0.0350684	0.0355653	0.0361133	0.0367151	0.0373733	0.0380904	0.0388688	0.0397111	0.0406194	0.041596	0.0426429	0.0437623	0.0449559	0.0462256	0.047573	0.0489999	0.0505077	0.0520979
	-0.764642	0.0327265	0.0326247	0.0325236	0.0324237	0.0323253	0.0322289	0.032135	0.0320443	0.0319573	0.0318749	0.0317978	0.031727	0.0316634	0.0316082	0.0315627	0.0315282	0.0315061	0.0314982	0.0315061	0.0315317	0.031577	0.0316442	0.0317355	0.0318533	0.0320002	0.0321788	0.0323916	0.0326416	0.0329316	0.0332644	0.0336429	0.0340701	0.0345488	0.0350818	0.035672	0.036322	0.0370345	0.0378119	0.0386566	0.0395709	0.0405569	0.0416166	0.042752	0.0439646	0.0452563	0.0466284	0.0480825	0.0496198
	-0.762801	0.0329214	0.0327908	0.0326596	0.0325281	0.0323966	0.0322657	0.0321357	0.0320071	0.0318807	0.0317571	0.031637	0.0315214	0.0314112	0.0313076	0.0312117	0.0311249	0.0310487	0.0309847	0.0309347	0.0309005	0.0308844	0.0308884	0.030915	0.0309666	0.031046	0.0311558	0.0312991	0.0314786	0.0316975	0.031959	0.0322661	0.0326219	0.0330297	0.0334924	0.034013	0.0345945	0.0352397	0.0359511	0.0367313	0.0375826	0.0385072	0.0395072	0.0405843	0.0417402	0.0429766	0.0442949	0.0456963	0.047182
	-0.760961	0.0331492	0.0329913	0.0328313	0.0326697	0.0325067	0.0323427	0.032178	0.0320132	0.0318489	0.0316856	0.0315241	0.0313651	0.0312098	0.031059	0.0309141	0.0307762	0.030647	0.0305279	0.0304208	0.0303276	0.0302505	0.0301916	0.0301535	0.0301388	0.0301502	0.0301907	0.0302634	0.0303714	0.0305181	0.0307067	0.0309407	0.0312235	0.0315585	0.031949	0.0323984	0.0329097	0.033486	0.03413	0.0348445	0.0356318	0.0364944	0.0374341	0.0384528	0.0395523	0.0407339	0.041999	0.0433488	0.0447842
	-0.759121	0.0334081	0.0332242	0.0330371	0.0328469	0.0326539	0.0324584	0.0322607	0.0320613	0.0318607	0.0316594	0.0314581	0.0312576	0.0310587	0.0308624	0.0306699	0.0304825	0.0303015	0.0301286	0.0299655	0.0298142	0.0296768	0.0295557	0.0294532	0.0293722	0.0293156	0.0292863	0.0292878	0.0293233	0.0293964	0.0295107	0.0296699	0.0298779	0.0301382	0.0304545	0.0308305	0.0312696	0.0317751	0.03235	0.0329972	0.0337194	0.0345189	0.0353977	0.0363578	0.0374007	0.0385279	0.0397405	0.0410395	0.0424259
	-0.75728	0.0336962	0.0334878	0.033275	0.0330578	0.0328364	0.0326111	0.0323821	0.0321499	0.0319148	0.0316773	0.031438	0.0311977	0.030957	0.030717	0.0304788	0.0302435	0.0300124	0.0297872	0.0295696	0.0293615	0.0291649	0.0289823	0.0288162	0.0286693	0.0285447	0.0284456	0.0283753	0.0283375	0.0283359	0.0283745	0.0284573	0.0285884	0.0287719	0.0290118	0.0293121	0.0296767	0.0301091	0.0306128	0.031191	0.0318463	0.0325814	0.0333984	0.0342993	0.0352855	0.0363584	0.0375191	0.0387683	0.0401067
	-0.75544	0.0340115	0.0337802	0.0335432	0.0333005	0.0330525	0.0327991	0.0325406	0.0322773	0.0320096	0.0317378	0.0314625	0.0311843	0.0309039	0.0306222	0.0303401	0.0300588	0.0297796	0.0295039	0.0292335	0.0289701	0.0287158	0.0284731	0.0282443	0.0280323	0.0278402	0.0276713	0.0275291	0.0274174	0.0273403	0.0273019	0.0273066	0.0273589	0.0274633	0.0276244	0.0278464	0.0281338	0.0284906	0.0289206	0.0294273	0.0300139	0.0306829	0.0314369	0.0322776	0.0332067	0.0342253	0.0353344	0.0365346	0.0378263
	-0.7536	0.0343521	0.0340993	0.0338397	0.0335733	0.0333001	0.0330204	0.0327342	0.0324418	0.0321433	0.0318392	0.0315299	0.031216	0.0308979	0.0305766	0.0302529	0.0299278	0.0296026	0.0292785	0.0289572	0.0286405	0.0283303	0.028029	0.027739	0.0274631	0.0272044	0.0269662	0.0267523	0.0265666	0.0264132	0.0262968	0.026222	0.0261936	0.0262166	0.0262962	0.0264372	0.0266444	0.0269226	0.0272759	0.0277085	0.0282237	0.0288246	0.0295137	0.0302931	0.0311643	0.0321284	0.0331862	0.0343381	0.0355841
	-0.75176	0.0347161	0.0344432	0.0341625	0.033874	0.0335775	0.0332732	0.0329611	0.0326414	0.0323142	0.0319799	0.0316387	0.0312911	0.0309377	0.0305791	0.030216	0.0298495	0.0294805	0.0291104	0.0287406	0.0283728	0.0280088	0.0276509	0.0273015	0.0269633	0.0266393	0.026333	0.026048	0.0257884	0.0255586	0.0253634	0.0252077	0.0250969	0.0250364	0.0250318	0.0250886	0.0252124	0.0254085	0.0256818	0.0260369	0.0264777	0.0270078	0.0276299	0.0283463	0.0291585	0.0300677	0.0310742	0.0321783	0.0333798
	-0.749919	0.0351014	0.03481	0.0345098	0.0342006	0.0338825	0.0335553	0.0332192	0.0328741	0.0325202	0.0321577	0.0317868	0.0314079	0.0310214	0.0306278	0.0302279	0.0298224	0.0294123	0.0289987	0.0285829	0.0281665	0.0277513	0.0273392	0.0269326	0.0265342	0.0261468	0.0257737	0.0254188	0.0250861	0.0247802	0.0245059	0.0242685	0.0240738	0.0239276	0.0238362	0.0238057	0.0238426	0.0239527	0.024142	0.0244157	0.0247785	0.0252344	0.0257867	0.0264379	0.0271896	0.0280429	0.028998	0.0300549	0.0312128
	-0.748079	0.0355063	0.0351977	0.0348794	0.0345513	0.0342131	0.0338649	0.0335065	0.033138	0.0327594	0.0323708	0.0319724	0.0315644	0.0311471	0.0307211	0.0302868	0.029845	0.0293964	0.0289421	0.0284831	0.028021	0.0275572	0.0270937	0.0266327	0.0261765	0.025728	0.0252904	0.0248673	0.0244629	0.0240816	0.0237285	0.0234091	0.0231294	0.0228958	0.022715	0.0225942	0.0225402	0.0225603	0.022661	0.0228488	0.0231291	0.0235068	0.0239858	0.0245689	0.0252581	0.0260542	0.0269575	0.0279673	0.0290826
	-0.746239	0.0359286	0.0356044	0.0352695	0.0349239	0.0345673	0.0341997	0.0338209	0.0334309	0.0330295	0.032617	0.0321932	0.0317584	0.0313129	0.0308569	0.0303909	0.0299154	0.0294312	0.028939	0.0284398	0.027935	0.0274258	0.0269139	0.0264014	0.0258905	0.0253837	0.0248842	0.0243953	0.0239212	0.0234661	0.0230352	0.0226341	0.022269	0.0219467	0.0216746	0.0214602	0.0213118	0.0212372	0.0212444	0.0213409	0.0215335	0.0218281	0.0222293	0.0227407	0.0233645	0.0241017	0.0249523	0.0259152	0.0269888
	-0.744398	0.0363667	0.0360281	0.0356781	0.0353165	0.0349432	0.0345578	0.0341604	0.0337506	0.0333285	0.032894	0.0324471	0.0319879	0.0315164	0.031033	0.0305379	0.0300315	0.0295145	0.0289875	0.0284512	0.0279069	0.0273555	0.0267987	0.0262381	0.0256758	0.0251142	0.0245559	0.0240043	0.0234631	0.0229366	0.0224297	0.0219481	0.021498	0.0210865	0.0207214	0.020411	0.0201643	0.0199905	0.0198988	0.0198981	0.0199968	0.0202022	0.0205202	0.0209552	0.02151	0.0221858	0.0229823	0.0238981	0.0249309
	-0.742558	0.0368188	0.036467	0.0361032	0.0357272	0.0353386	0.0349372	0.0345228	0.0340952	0.0336542	0.0331998	0.0327319	0.0322504	0.0317554	0.031247	0.0307255	0.0301911	0.0296442	0.0290854	0.0285153	0.0279347	0.0273447	0.0267465	0.0261416	0.0255316	0.0249188	0.0243056	0.0236949	0.0230902	0.0224954	0.0219152	0.0213552	0.0208215	0.0203213	0.0198626	0.0194543	0.0191062	0.0188286	0.0186322	0.0185278	0.0185254	0.0186344	0.0188622	0.0192148	0.0196958	0.0203068	0.0210474	0.0219156	0.0229082
	-0.740718	0.0372829	0.0369193	0.0365431	0.036154	0.0357516	0.0353357	0.034906	0.0344623	0.0340044	0.0335321	0.0330452	0.0325437	0.0320275	0.0314967	0.0309514	0.0303917	0.0298179	0.0292303	0.0286296	0.0280163	0.0273912	0.0267554	0.0261099	0.0254564	0.0247966	0.0241326	0.023467	0.0228029	0.0221438	0.0214941	0.0208589	0.0202441	0.0196568	0.0191051	0.0185981	0.0181462	0.0177608	0.0174542	0.017239	0.0171275	0.0171314	0.0172607	0.0175233	0.0179242	0.0184658	0.0191476	0.0199672	0.0209202
	-0.738878	0.0377576	0.0373834	0.036996	0.0365951	0.0361804	0.0357515	0.0353081	0.03485	0.0343769	0.0338886	0.0333848	0.0328655	0.0323304	0.0317796	0.031213	0.0306307	0.0300329	0.0294197	0.0287916	0.028149	0.0274925	0.0268228	0.026141	0.0254481	0.0247457	0.0240356	0.0233198	0.022601	0.0218824	0.0211677	0.0204617	0.0197697	0.0190984	0.0184557	0.0178506	0.017294	0.016798	0.0163761	0.0160429	0.0158135	0.0157024	0.0157228	0.0158856	0.0161981	0.016664	0.0172833	0.0180527	0.0189665
	-0.737037	0.038241	0.0378573	0.03746	0.0370487	0.036623	0.0361826	0.0357271	0.0352563	0.0347697	0.0342672	0.0337485	0.0332134	0.0326616	0.0320931	0.0315078	0.0309056	0.0302865	0.0296508	0.0289985	0.02833	0.0276457	0.0269461	0.026232	0.0255042	0.0247638	0.0240124	0.0232515	0.0224834	0.0217106	0.0209365	0.020165	0.0194009	0.0186503	0.0179203	0.0172199	0.0165594	0.0159515	0.0154106	0.014953	0.0145965	0.0143591	0.0142583	0.0143089	0.0145221	0.0149038	0.0154549	0.0161716	0.0170465
	-0.735197	0.0387317	0.0383397	0.0379336	0.0375131	0.0370777	0.0366272	0.0361611	0.035679	0.0351807	0.0346658	0.034134	0.0335851	0.0330188	0.0324349	0.0318332	0.0312136	0.0305761	0.0299207	0.0292474	0.0285564	0.0278479	0.0271222	0.0263799	0.0256215	0.024848	0.0240602	0.0232596	0.0224478	0.0216269	0.0207995	0.0199688	0.019139	0.0183152	0.0175037	0.0167126	0.0159517	0.0152332	0.0145717	0.0139849	0.0134927	0.0131171	0.0128805	0.0128036	0.0129029	0.0131886	0.0136636	0.0143238	0.0151596
	-0.733357	0.0392281	0.0388288	0.0384151	0.0379865	0.0375428	0.0370834	0.0366081	0.0361163	0.0356079	0.0350822	0.0345392	0.0339784	0.0333995	0.0328023	0.0321866	0.0315522	0.0308989	0.0302266	0.0295353	0.028825	0.0280958	0.0273478	0.0265814	0.0257968	0.0249948	0.0241758	0.023341	0.0224914	0.0216286	0.0207546	0.0198719	0.0189838	0.0180944	0.0172088	0.0163341	0.0154788	0.014654	0.0138739	0.013156	0.0125218	0.0119965	0.011608	0.0113845	0.0113507	0.011524	0.0119114	0.0125093	0.0133054
	-0.731516	0.0397288	0.0393232	0.0389029	0.0384675	0.0380165	0.0375496	0.0370664	0.0365664	0.0360492	0.0355145	0.0349618	0.034391	0.0338015	0.0331931	0.0325656	0.0319186	0.031252	0.0305655	0.0298592	0.0291327	0.0283861	0.0276195	0.0268329	0.0260264	0.0252004	0.0243553	0.0234917	0.0226103	0.0217121	0.0207986	0.0198715	0.0189332	0.0179868	0.0170363	0.0160872	0.0151464	0.0142234	0.0133306	0.0124843	0.0117058	0.0110221	0.0104659	0.0100736	0.00988155	0.00991904	0.0102016	0.0107282	0.0114833
	-0.729676	0.0402324	0.0398214	0.0393956	0.0389543	0.0384973	0.0380241	0.0375342	0.0370273	0.0365029	0.0359606	0.0354	0.0348207	0.0342224	0.0336048	0.0329675	0.0323102	0.0316327	0.0309347	0.0302159	0.0294763	0.0287156	0.0279337	0.0271307	0.0263064	0.0254609	0.0245945	0.0237074	0.0228001	0.021873	0.020927	0.0199634	0.0189835	0.0179896	0.0169844	0.0159718	0.0149571	0.0139474	0.0129526	0.0119865	0.0110681	0.0102233	0.00948693	0.00890281	0.00852108	0.00838957	0.00854078	0.00898148	0.00969283
	-0.727836	0.0407375	0.0403221	0.0398916	0.0394456	0.0389836	0.0385052	0.0380099	0.0374973	0.036967	0.0364186	0.0358515	0.0352655	0.0346602	0.0340352	0.0333901	0.0327246	0.0320384	0.0313311	0.0306026	0.0298526	0.0290807	0.0282869	0.027471	0.0266327	0.0257721	0.024889	0.0239836	0.0230559	0.0221061	0.0211347	0.0201423	0.0191296	0.0180979	0.0170488	0.015985	0.0149096	0.0138277	0.0127462	0.0116752	0.0106295	0.0096308	0.00871132	0.00791713	0.00731036	0.00696372	0.00694123	0.00727103	0.00793357
	-0.725995	0.0412429	0.040824	0.0403898	0.03994	0.039474	0.0389915	0.0384919	0.0379749	0.0374399	0.0368867	0.0363146	0.0357234	0.0351127	0.0344819	0.0338309	0.0331591	0.0324663	0.0317521	0.0310163	0.0302584	0.0294783	0.0286755	0.02785	0.0270014	0.0261295	0.0252341	0.0243152	0.0233725	0.022406	0.0214158	0.020402	0.0193649	0.018305	0.0172232	0.0161205	0.014999	0.0138612	0.0127115	0.0115559	0.0104041	0.00927116	0.00818148	0.00717451	0.00631379	0.00569396	0.00542919	0.00560173	0.00620516
	-0.724155	0.0417474	0.0413257	0.0408887	0.0404359	0.039967	0.0394814	0.0389786	0.0384583	0.0379199	0.0373631	0.0367875	0.0361925	0.0355778	0.034943	0.0342877	0.0336115	0.032914	0.032195	0.031454	0.0306908	0.0299049	0.0290961	0.028264	0.0274084	0.0265289	0.0256253	0.0246972	0.0237444	0.0227668	0.0217639	0.0207358	0.0196822	0.0186033	0.0174991	0.0163699	0.0152165	0.0140398	0.0128418	0.0116252	0.010395	0.00915909	0.00793129	0.00673655	0.00562194	0.00467816	0.0040665	0.00398677	0.00450744
	-0.722315	0.0422497	0.041826	0.0413871	0.0409323	0.0404612	0.0399735	0.0394686	0.038946	0.0384054	0.0378463	0.0372682	0.0366708	0.0360536	0.0354162	0.0347582	0.0340793	0.0333791	0.0326571	0.0319131	0.0311467	0.0303575	0.0295451	0.0287094	0.0278498	0.026966	0.0260578	0.0251247	0.0241663	0.0231824	0.0221726	0.0211365	0.0200737	0.018984	0.0178671	0.0167228	0.0155509	0.0143514	0.0131247	0.0118713	0.0105927	0.00929141	0.0079723	0.00664495	0.00532982	0.00407548	0.00301214	0.002473	0.00284101
	-0.720475	0.0427487	0.0423239	0.0418837	0.0414277	0.0409555	0.0404665	0.0399604	0.0394366	0.0388948	0.0383345	0.0377552	0.0371566	0.0365382	0.0358996	0.0352405	0.0345604	0.033859	0.033136	0.0323908	0.0316232	0.0308329	0.0300195	0.0291825	0.0283217	0.0274368	0.0265272	0.0255927	0.0246328	0.0236471	0.0226353	0.0215968	0.0205313	0.0194383	0.0183172	0.0171677	0.0159892	0.0147813	0.0135434	0.0122753	0.0109764	0.00964678	0.00828644	0.00689624	0.00547864	0.00404075	0.00260765	0.00132216	0.00121194
	-0.718634	0.0432435	0.0428182	0.0423775	0.0419211	0.0414485	0.0409592	0.0404527	0.0399287	0.0393867	0.0388262	0.0382469	0.0376482	0.0370299	0.0363914	0.0357325	0.0350527	0.0343517	0.0336292	0.0328846	0.0321178	0.0313283	0.0305159	0.0296801	0.0288206	0.0279371	0.0270292	0.0260964	0.0251385	0.0241551	0.0231456	0.0221098	0.021047	0.019957	0.0188391	0.0176929	0.0165179	0.0153136	0.0140793	0.0128146	0.0115188	0.0101916	0.00883223	0.00744047	0.00601607	0.00455947	0.00307328	0.0015729	0.000434238
	-0.716794	0.0437329	0.0433078	0.0428674	0.0424113	0.041939	0.0414502	0.0409443	0.0404209	0.0398796	0.03932	0.0387416	0.038144	0.0375269	0.0368898	0.0362323	0.0355542	0.034855	0.0341344	0.0333921	0.0326277	0.0318409	0.0310314	0.0301989	0.0293429	0.0284632	0.0275595	0.0266315	0.0256787	0.0247008	0.0236975	0.0226685	0.0216133	0.0205315	0.0194229	0.018287	0.0171236	0.0159324	0.0147132	0.0134659	0.0121906	0.0108879	0.00955899	0.00820619	0.00683452	0.00545497	0.00409485	0.00283626	0.0019731
	-0.714954	0.044216	0.0437917	0.0433522	0.0428971	0.042426	0.0419384	0.0414339	0.040912	0.0403723	0.0398144	0.039238	0.0386425	0.0380276	0.0373929	0.0367382	0.0360629	0.0353668	0.0346496	0.033911	0.0331506	0.0323681	0.0315632	0.0307357	0.0298853	0.0290116	0.0281144	0.0271935	0.0262485	0.0252792	0.0242852	0.0232665	0.0222227	0.0211536	0.0200592	0.0189392	0.0177937	0.016623	0.0154272	0.0142073	0.0129643	0.0117004	0.010419	0.00912613	0.00783239	0.00655766	0.00534192	0.00427058	0.00352284
	-0.713113	0.0446918	0.044269	0.043831	0.0433776	0.0429083	0.0424227	0.0419203	0.0414007	0.0408635	0.0403082	0.0397345	0.0391421	0.0385304	0.0378993	0.0372483	0.036577	0.0358853	0.0351727	0.034439	0.033684	0.0329072	0.0321086	0.0312878	0.0304446	0.0295788	0.0286901	0.0277785	0.0268435	0.0258852	0.0249034	0.0238979	0.0228687	0.0218158	0.0207394	0.0196395	0.0185168	0.0173717	0.0162053	0.0150193	0.0138159	0.0125987	0.0113732	0.0101482	0.00893773	0.0077655	0.00667218	0.00572824	0.00504811
	-0.711273	0.0451595	0.0447387	0.0443029	0.0438518	0.043385	0.042902	0.0424024	0.0418858	0.0413518	0.0408	0.04023	0.0396415	0.039034	0.0384073	0.037761	0.0370948	0.0364085	0.0357017	0.0349742	0.0342257	0.0334561	0.032665	0.0318524	0.031018	0.0301617	0.0292832	0.0283826	0.0274597	0.0265145	0.025547	0.0245571	0.0235451	0.0225112	0.0214557	0.0203792	0.0192825	0.0181668	0.0170337	0.0158855	0.0147256	0.0135588	0.0123919	0.0112354	0.0101049	0.00902426	0.00803026	0.00717845	0.00654693
	-0.709433	0.0456182	0.0451999	0.0447668	0.0443187	0.0438549	0.0433752	0.0428792	0.0423663	0.0418362	0.0412886	0.0407231	0.0401392	0.0395368	0.0389154	0.0382748	0.0376146	0.0369346	0.0362347	0.0355144	0.0347737	0.0340123	0.0332301	0.0324269	0.0316027	0.0307572	0.0298905	0.0290026	0.0280933	0.0271629	0.0262115	0.0252392	0.0242463	0.0232335	0.0222011	0.0211503	0.0200821	0.0189981	0.0179005	0.0167923	0.0156776	0.014562	0.0134533	0.0123626	0.0113056	0.0103049	0.00939223	0.00861149	0.00801904
	-0.707593	0.0460671	0.0456518	0.045222	0.0447773	0.0443173	0.0438415	0.0433495	0.042841	0.0423156	0.0417729	0.0412125	0.0406342	0.0400375	0.0394223	0.0387881	0.0381348	0.0374622	0.03677	0.0360579	0.0353259	0.0345739	0.0338016	0.033009	0.032196	0.0313627	0.030509	0.029635	0.0287408	0.0278267	0.0268928	0.0259395	0.0249674	0.0239772	0.0229697	0.021946	0.0209078	0.0198569	0.018796	0.0177287	0.0166593	0.0155942	0.0145416	0.0135125	0.0125222	0.0115912	0.0107465	0.0100235	0.0094645
	-0.705752	0.0465053	0.0460936	0.0456676	0.0452269	0.0447711	0.0442997	0.0438125	0.043309	0.0427888	0.0422517	0.0416972	0.041125	0.0405349	0.0399265	0.0392996	0.0386541	0.0379895	0.0373059	0.036603	0.0358806	0.0351388	0.0343774	0.0335964	0.0327957	0.0319756	0.0311359	0.030277	0.029399	0.0285022	0.0275871	0.0266541	0.0257039	0.0247374	0.0237558	0.0227604	0.021753	0.0207359	0.0197121	0.0186855	0.0176608	0.0166446	0.0156451	0.0146733	0.0137433	0.0128734	0.012087	0.0114126	0.0108835
	-0.703912	0.0469322	0.0465245	0.0461028	0.0456665	0.0452155	0.0447491	0.0442672	0.0437692	0.0432549	0.0427239	0.0421759	0.0416106	0.0410276	0.0404269	0.039808	0.0391708	0.0385151	0.0378409	0.0371478	0.036436	0.0357052	0.0349555	0.0341869	0.0333995	0.0325934	0.0317688	0.0309258	0.0300649	0.0291864	0.028291	0.0273791	0.0264517	0.0255098	0.0245548	0.0235882	0.0226121	0.021629	0.0206421	0.0196555	0.0186743	0.0177049	0.0167555	0.0158366	0.0149612	0.0141457	0.01341	0.0127779	0.0122761
	-0.702072	0.047347	0.0469438	0.0465267	0.0460955	0.0456496	0.0451888	0.0447127	0.0442208	0.0437129	0.0431886	0.0426477	0.0420898	0.0415147	0.0409221	0.0403118	0.0396837	0.0390376	0.0383734	0.037691	0.0369903	0.0362713	0.0355341	0.0347787	0.0340053	0.033214	0.0324051	0.0315789	0.0307359	0.0298765	0.0290013	0.0281113	0.0272073	0.0262906	0.0253625	0.024425	0.0234802	0.0225309	0.0215804	0.0206329	0.0196936	0.0187688	0.0178665	0.0169966	0.0161709	0.0154041	0.0147135	0.014119	0.0136426
	-0.700231	0.047749	0.0473507	0.0469388	0.046513	0.0460728	0.045618	0.0451481	0.0446628	0.0441618	0.0436448	0.0431115	0.0425616	0.0419948	0.041411	0.04081	0.0401916	0.0395556	0.0389021	0.0382309	0.037542	0.0368355	0.0361114	0.0353699	0.0346111	0.0338353	0.0330428	0.032234	0.0314094	0.0305696	0.0297154	0.0288477	0.0279675	0.0270762	0.0261753	0.0252669	0.0243533	0.0234373	0.0225224	0.0216129	0.0207138	0.0198314	0.0189734	0.0181488	0.0173687	0.0166461	0.0159961	0.0154356	0.0149831
	-0.698391	0.0481377	0.0477446	0.0473383	0.0469182	0.0464842	0.0460358	0.0455726	0.0450944	0.0446008	0.0440915	0.0435663	0.0430249	0.042467	0.0418926	0.0413013	0.0406931	0.0400679	0.0394256	0.0387662	0.0380897	0.0373962	0.0366858	0.0359587	0.0352151	0.0344554	0.0336798	0.0328889	0.0320832	0.0312635	0.0304306	0.0295855	0.0287293	0.0278636	0.02699	0.0261106	0.0252278	0.0243445	0.0234643	0.0225915	0.021731	0.0208889	0.0200724	0.0192902	0.0185521	0.0178699	0.0172568	0.0167276	0.0162978
	-0.696551	0.0485123	0.0481249	0.0477244	0.0473106	0.0468831	0.0464415	0.0459855	0.0455148	0.045029	0.0445279	0.0440113	0.0434788	0.0429303	0.0423657	0.0417846	0.0411872	0.0405732	0.0399426	0.0392955	0.038632	0.037952	0.0372558	0.0365436	0.0358157	0.0350724	0.0343142	0.0335416	0.0327553	0.031956	0.0311447	0.0303224	0.0294904	0.0286502	0.0278037	0.026953	0.0261005	0.0252493	0.0244029	0.0235655	0.022742	0.0219382	0.0211609	0.0204181	0.0197191	0.0190742	0.0184952	0.0179949	0.0175868
	-0.694711	0.0488723	0.0484909	0.0480967	0.0476895	0.0472689	0.0468345	0.046386	0.0459232	0.0454456	0.0449532	0.0444455	0.0439224	0.0433837	0.0428293	0.042259	0.0416727	0.0410703	0.040452	0.0398177	0.0391674	0.0385014	0.0378198	0.037123	0.0364111	0.0356847	0.0349443	0.0341903	0.0334236	0.032645	0.0318554	0.0310561	0.0302483	0.0294337	0.0286141	0.0277917	0.026969	0.0261491	0.0253355	0.0245323	0.0237442	0.0229768	0.0222366	0.0215309	0.0208682	0.020258	0.0197106	0.0192374	0.0188503
	-0.69287	0.0492172	0.0488421	0.0484546	0.0480542	0.0476408	0.047214	0.0467734	0.0463188	0.0458499	0.0453664	0.0448681	0.0443548	0.0438263	0.0432825	0.0427233	0.0421486	0.0415583	0.0409525	0.0403314	0.0396948	0.0390432	0.0383766	0.0376955	0.037	0.0362908	0.0355684	0.0348334	0.0340865	0.0333287	0.032561	0.0317847	0.031001	0.0302117	0.0294188	0.0286243	0.0278309	0.0270416	0.0262598	0.0254895	0.0247354	0.0240027	0.0232976	0.0226269	0.0219984	0.0214205	0.0209029	0.0204553	0.0200883
	-0.69103	0.0495465	0.049178	0.0487973	0.0484043	0.0479984	0.0475794	0.0471471	0.0467011	0.0462411	0.0457669	0.0452784	0.0447752	0.0442573	0.0437244	0.0431766	0.0426138	0.042036	0.0414432	0.0408355	0.0402131	0.0395761	0.0389249	0.0382597	0.037581	0.0368893	0.0361851	0.0354692	0.0347423	0.0340055	0.0332597	0.0325063	0.0317467	0.0309826	0.0302159	0.0294489	0.0286842	0.0279247	0.0271737	0.0264353	0.0257139	0.0250144	0.0243427	0.023705	0.0231087	0.0225614	0.0220717	0.0216484	0.021301
	-0.68919	0.0498597	0.049498	0.0491246	0.048739	0.048341	0.0479302	0.0475064	0.0470693	0.0466185	0.046154	0.0456755	0.0451827	0.0446757	0.0441542	0.0436182	0.0430676	0.0425025	0.041923	0.0413291	0.040721	0.040099	0.0394634	0.0388145	0.0381527	0.0374787	0.036793	0.0360963	0.0353896	0.0346737	0.0339498	0.0332193	0.0324836	0.0317444	0.0310037	0.0302638	0.0295271	0.0287966	0.0280757	0.0273681	0.026678	0.0260104	0.0253705	0.0247643	0.0241985	0.0236801	0.0232169	0.0228169	0.0224884
	-0.687349	0.0501563	0.0498018	0.0494358	0.049058	0.0486681	0.0482658	0.0478507	0.0474228	0.0469816	0.046527	0.0460588	0.0455768	0.0450809	0.044571	0.044047	0.043509	0.0429569	0.0423909	0.0418111	0.0412176	0.0406109	0.0399911	0.0393586	0.038714	0.0380578	0.0373907	0.0367134	0.0360268	0.035332	0.03463	0.0339223	0.0332103	0.0324958	0.0317807	0.0310673	0.0303581	0.029656	0.0289642	0.0282864	0.0276267	0.0269895	0.0263801	0.0258039	0.0252672	0.0247763	0.0243384	0.0239607	0.0236507
	-0.685509	0.050436	0.0500888	0.0497305	0.0493607	0.0489792	0.0485856	0.0481796	0.047761	0.0473296	0.0468852	0.0464276	0.0459566	0.0454721	0.044974	0.0444623	0.0439371	0.0433983	0.042846	0.0422805	0.041702	0.0411106	0.0405068	0.039891	0.0392637	0.0386255	0.0379771	0.0373192	0.0366529	0.035979	0.0352989	0.0346138	0.0339254	0.0332352	0.0325454	0.0318582	0.0311759	0.0305015	0.0298381	0.0291891	0.0285586	0.0279509	0.0273707	0.0268233	0.0263143	0.0258497	0.0254361	0.0250799	0.0247879
	-0.683669	0.0506983	0.0503588	0.0500084	0.0496468	0.0492738	0.0488891	0.0484924	0.0480835	0.0476622	0.0472281	0.0467813	0.0463215	0.0458486	0.0453626	0.0448635	0.0443512	0.0438259	0.0432876	0.0427366	0.042173	0.0415973	0.0410097	0.0404107	0.0398008	0.0391807	0.0385511	0.0379127	0.0372665	0.0366136	0.0359552	0.0352927	0.0346276	0.0339616	0.0332967	0.0326351	0.0319792	0.0313318	0.030696	0.0300752	0.029473	0.0288936	0.0283416	0.0278218	0.0273394	0.0269001	0.0265098	0.0261744	0.0259002
	-0.681828	0.0509431	0.0506113	0.050269	0.0499159	0.0495517	0.0491761	0.0487889	0.0483898	0.0479786	0.0475552	0.0471193	0.0466709	0.0462099	0.0457361	0.0452497	0.0447506	0.0442389	0.0437148	0.0431784	0.0426301	0.0420701	0.0414988	0.0409167	0.0403244	0.0397224	0.0391116	0.0384927	0.0378667	0.0372347	0.0365979	0.0359578	0.0353158	0.0346736	0.0340333	0.0333969	0.032767	0.0321461	0.0315372	0.0309436	0.0303689	0.029817	0.0292921	0.0287989	0.0283423	0.0279273	0.0275595	0.0272444	0.0269875
	-0.679988	0.0511699	0.0508461	0.0505121	0.0501676	0.0498123	0.049446	0.0490684	0.0486793	0.0482785	0.0478659	0.0474412	0.0470043	0.0465553	0.046094	0.0456204	0.0451346	0.0446367	0.0441269	0.0436053	0.0430723	0.0425281	0.0419733	0.0414082	0.0408334	0.0402496	0.0396576	0.0390582	0.0384524	0.0378413	0.037226	0.0366081	0.0359889	0.0353703	0.0347542	0.0341427	0.0335382	0.0329432	0.0323606	0.0317936	0.0312456	0.0307204	0.0302219	0.0297544	0.0293226	0.0289312	0.0285852	0.0282898	0.02805
	-0.678148	0.0513786	0.0510629	0.0507373	0.0504015	0.0500553	0.0496985	0.0493307	0.0489518	0.0485615	0.0481598	0.0477464	0.0473212	0.0468843	0.0464355	0.045975	0.0455026	0.0450187	0.0445232	0.0440166	0.0434989	0.0429707	0.0424323	0.0418843	0.0413272	0.0407616	0.0401885	0.0396085	0.0390228	0.0384324	0.0378385	0.0372426	0.0366461	0.0360509	0.0354587	0.0348716	0.034292	0.0337225	0.0331656	0.0326246	0.0321026	0.0316033	0.0311303	0.0306878	0.03028	0.0299115	0.0295868	0.0293107	0.0290878
	-0.676308	0.0515689	0.0512615	0.0509444	0.0506175	0.0502806	0.0499333	0.0495754	0.0492068	0.0488272	0.0484364	0.0480345	0.0476212	0.0471965	0.0467604	0.0463129	0.0458541	0.0453841	0.0449032	0.0444115	0.0439094	0.0433971	0.0428753	0.0423443	0.0418049	0.0412576	0.0407032	0.0401427	0.039577	0.0390072	0.0384346	0.0378606	0.0372866	0.0367143	0.0361457	0.0355828	0.0350278	0.0344831	0.0339515	0.0334358	0.0329393	0.0324651	0.0320171	0.0315989	0.0312145	0.0308682	0.0305643	0.0303071	0.0301009
	-0.674467	0.0517407	0.0514416	0.0511332	0.0508154	0.0504877	0.0501501	0.0498023	0.049444	0.0490751	0.0486956	0.0483051	0.0479037	0.0474914	0.047068	0.0466337	0.0461885	0.0457326	0.0452662	0.0447896	0.044303	0.0438068	0.0433015	0.0427877	0.0422658	0.0417367	0.0412012	0.04066	0.0401143	0.039565	0.0390135	0.0384612	0.0379094	0.03736	0.0368147	0.0362755	0.0357447	0.0352245	0.0347176	0.0342268	0.0337551	0.0333056	0.0328818	0.0324873	0.0321258	0.0318013	0.0315177	0.0312791	0.0310895
	-0.672627	0.0518939	0.0516032	0.0513036	0.0509948	0.0506766	0.0503487	0.050011	0.0496632	0.0493052	0.0489368	0.048558	0.0481685	0.0477686	0.047358	0.0469369	0.0465054	0.0460637	0.0456119	0.0451503	0.0446792	0.0441991	0.0437104	0.0432137	0.0427095	0.0421986	0.0416817	0.0411598	0.0406339	0.0401051	0.0395746	0.0390438	0.0385141	0.0379872	0.0374649	0.0369492	0.0364422	0.0359461	0.0354635	0.0349971	0.0345497	0.0341244	0.0337243	0.033353	0.0330138	0.0327106	0.0324469	0.0322267	0.0320535
	-0.670787	0.0520283	0.0517461	0.0514554	0.0511557	0.050847	0.050529	0.0502014	0.0498642	0.049517	0.0491599	0.0487927	0.0484153	0.0480278	0.0476301	0.0472223	0.0468045	0.0463769	0.0459397	0.0454932	0.0450377	0.0445736	0.0441015	0.0436218	0.0431352	0.0426424	0.0421443	0.0416416	0.0411355	0.0406269	0.0401173	0.0396078	0.0390999	0.0385954	0.0380959	0.0376033	0.0371197	0.0366474	0.0361887	0.0357462	0.0353227	0.034921	0.0345443	0.0341956	0.0338784	0.0335961	0.0333521	0.0331499	0.0329931
	-0.668946	0.0521439	0.0518703	0.0515885	0.0512981	0.0509989	0.0506908	0.0503734	0.0500467	0.0497105	0.0493647	0.0490091	0.0486438	0.0482687	0.0478839	0.0474894	0.0470853	0.0466718	0.0462493	0.0458178	0.0453779	0.0449298	0.0444742	0.0440116	0.0435425	0.0430678	0.0425883	0.0421047	0.0416182	0.0411299	0.0406409	0.0401526	0.0396664	0.039184	0.0387069	0.0382372	0.0377768	0.0373279	0.0368927	0.0364738	0.0360738	0.0356954	0.0353415	0.0350151	0.0347195	0.0344577	0.0342331	0.0340488	0.0339083
	-0.667106	0.0522407	0.0519758	0.0517029	0.0514218	0.0511322	0.0508339	0.0505268	0.0502107	0.0498855	0.0495509	0.0492071	0.0488538	0.0484912	0.0481192	0.047738	0.0473476	0.0469483	0.0465403	0.0461239	0.0456995	0.0452674	0.0448283	0.0443826	0.0439311	0.0434744	0.0430133	0.0425488	0.0420819	0.0416135	0.0411451	0.0406778	0.0402131	0.0397525	0.0392977	0.0388506	0.0384131	0.0379873	0.0375753	0.0371796	0.0368027	0.0364471	0.0361158	0.0358114	0.0355369	0.0352955	0.03509	0.0349236	0.0347992
	-0.665266	0.0523188	0.0520625	0.0517986	0.0515267	0.0512468	0.0509584	0.0506616	0.0503561	0.0500418	0.0497186	0.0493864	0.0490452	0.048695	0.0483358	0.0479678	0.0475912	0.047206	0.0468125	0.0464111	0.0460022	0.0455861	0.0451634	0.0447346	0.0443005	0.0438617	0.043419	0.0429734	0.0425259	0.0420775	0.0416294	0.0411829	0.0407395	0.0403006	0.0398679	0.0394431	0.0390282	0.0386252	0.0382361	0.0378633	0.0375092	0.0371762	0.036867	0.0365842	0.0363307	0.0361093	0.0359228	0.0357741	0.035666
	-0.663426	0.0523782	0.0521306	0.0518756	0.0516131	0.0513427	0.0510643	0.0507777	0.0504828	0.0501794	0.0498675	0.0495469	0.0492178	0.04888	0.0485336	0.0481789	0.0478158	0.0474447	0.0470657	0.0466793	0.0462857	0.0458855	0.0454791	0.0450672	0.0446504	0.0442294	0.0438051	0.0433783	0.04295	0.0425213	0.0420935	0.0416677	0.0412453	0.0408279	0.040417	0.0400144	0.0396218	0.0392413	0.0388749	0.0385247	0.038193	0.0378823	0.037595	0.0373337	0.0371009	0.0368993	0.0367317	0.0366006	0.0365087
	-0.661585	0.0524189	0.0521801	0.0519341	0.0516808	0.05142	0.0511515	0.0508752	0.0505908	0.0502983	0.0499976	0.0496887	0.0493715	0.0490461	0.0487125	0.0483709	0.0480214	0.0476642	0.0472997	0.0469281	0.0465499	0.0461655	0.0457754	0.0453802	0.0449806	0.0445773	0.0441712	0.043763	0.0433539	0.0429449	0.0425371	0.0421318	0.0417303	0.0413342	0.0409449	0.0405642	0.0401938	0.0398355	0.0394914	0.0391636	0.0388542	0.0385655	0.0382998	0.0380596	0.0378473	0.0376654	0.0375165	0.037403	0.0373274
	-0.659745	0.0524413	0.0522111	0.0519741	0.0517301	0.0514788	0.0512202	0.050954	0.0506802	0.0503986	0.0501091	0.0498117	0.0495065	0.0491933	0.0488724	0.0485439	0.0482079	0.0478646	0.0475145	0.0471577	0.0467947	0.0464259	0.046052	0.0456734	0.0452909	0.0449052	0.0445171	0.0441275	0.0437374	0.0433478	0.0429599	0.042575	0.0421943	0.0418192	0.0414513	0.0410923	0.0407437	0.0404075	0.0400856	0.0397798	0.0394924	0.0392255	0.0389812	0.038762	0.03857	0.0384077	0.0382774	0.0381815	0.0381222
	-0.657905	0.0524454	0.0522238	0.0519958	0.051761	0.0515193	0.0512705	0.0510144	0.0507511	0.0504802	0.0502019	0.049916	0.0496226	0.0493217	0.0490134	0.0486978	0.0483752	0.0480458	0.0477099	0.0473677	0.0470199	0.0466667	0.0463088	0.0459468	0.0455812	0.045213	0.0448428	0.0444716	0.0441004	0.0437301	0.0433619	0.0429971	0.0426369	0.0422828	0.0419361	0.0415985	0.0412717	0.0409573	0.0406572	0.0403734	0.0401077	0.0398623	0.0396393	0.0394408	0.039269	0.0391262	0.0390145	0.0389361	0.0388931
	-0.656064	0.0524314	0.0522185	0.0519993	0.0517737	0.0515414	0.0513024	0.0510565	0.0508035	0.0505434	0.0502761	0.0500016	0.04972	0.0494312	0.0491354	0.0488327	0.0485234	0.0482077	0.0478859	0.0475584	0.0472255	0.0468878	0.0465458	0.0462001	0.0458515	0.0455005	0.0451481	0.0447952	0.0444426	0.0440915	0.0437429	0.043398	0.0430582	0.0427248	0.0423991	0.0420828	0.0417774	0.0414847	0.0412063	0.0409441	0.0407001	0.040476	0.040274	0.0400962	0.0399444	0.0398209	0.0397277	0.0396669	0.0396404
	-0.654224	0.0523997	0.0521953	0.051985	0.0517685	0.0515456	0.0513163	0.0510803	0.0508377	0.0505882	0.0503319	0.0500687	0.0497987	0.049522	0.0492386	0.0489487	0.0486526	0.0483505	0.0480427	0.0477296	0.0474116	0.0470892	0.046763	0.0464336	0.0461016	0.0457678	0.045433	0.0450982	0.0447641	0.044432	0.0441028	0.0437777	0.0434581	0.0431451	0.0428403	0.0425451	0.042261	0.0419896	0.0417328	0.041492	0.0412693	0.0410665	0.0408854	0.040728	0.0405962	0.040492	0.0404173	0.040374	0.0403641
	-0.652384	0.0523504	0.0521545	0.0519529	0.0517455	0.051532	0.0513123	0.0510862	0.0508538	0.0506149	0.0503694	0.0501175	0.049859	0.0495942	0.0493231	0.0490459	0.0487628	0.0484742	0.0481803	0.0478814	0.0475782	0.047271	0.0469604	0.0466471	0.0463316	0.0460148	0.0456975	0.0453806	0.0450649	0.0447515	0.0444416	0.0441361	0.0438364	0.0435438	0.0432596	0.0429853	0.0427223	0.0424721	0.0422365	0.0420171	0.0418156	0.0416338	0.0414734	0.0413364	0.0412244	0.0411395	0.0410832	0.0410576	0.0410642
	-0.650543	0.0522839	0.0520964	0.0519036	0.0517051	0.0515008	0.0512906	0.0510744	0.0508521	0.0506236	0.0503889	0.0501481	0.0499011	0.049648	0.0493891	0.0491244	0.0488543	0.0485789	0.0482987	0.0480141	0.0477254	0.0474333	0.0471381	0.0468407	0.0465416	0.0462417	0.0459417	0.0456424	0.045345	0.0450502	0.0447593	0.0444733	0.0441934	0.0439209	0.0436571	0.0434034	0.0431613	0.0429322	0.0427177	0.0425194	0.042339	0.042178	0.0420382	0.0419214	0.0418292	0.0417634	0.0417256	0.0417176	0.041741
	-0.648703	0.0522004	0.0520214	0.0518371	0.0516475	0.0514524	0.0512516	0.0510452	0.0508329	0.0506147	0.0503906	0.0501607	0.049925	0.0496837	0.0494367	0.0491845	0.0489271	0.0486649	0.0483983	0.0481277	0.0478534	0.0475761	0.0472963	0.0470146	0.0467318	0.0464485	0.0461656	0.0458839	0.0456044	0.0453281	0.045056	0.0447892	0.0445289	0.0442764	0.0440328	0.0437996	0.0435782	0.0433699	0.0431764	0.042999	0.0428394	0.0426991	0.0425798	0.0424831	0.0424106	0.0423639	0.0423446	0.0423543	0.0423945
	-0.646863	0.0521004	0.0519296	0.0517539	0.0515731	0.051387	0.0511956	0.0509987	0.0507963	0.0505884	0.0503748	0.0501558	0.0499313	0.0497014	0.0494663	0.0492263	0.0489816	0.0487324	0.0484792	0.0482224	0.0479624	0.0476998	0.0474351	0.047169	0.0469022	0.0466354	0.0463694	0.0461051	0.0458434	0.0455853	0.0453318	0.0450841	0.0448432	0.0446103	0.0443868	0.0441739	0.043973	0.0437854	0.0436125	0.0434559	0.043317	0.0431973	0.0430983	0.0430216	0.0429687	0.0429411	0.0429403	0.0429677	0.0430248
	-0.645023	0.0519843	0.0518217	0.0516544	0.0514822	0.0513051	0.0511229	0.0509355	0.0507429	0.050545	0.0503418	0.0501335	0.04992	0.0497015	0.0494781	0.0492502	0.0490179	0.0487816	0.0485417	0.0482985	0.0480526	0.0478045	0.0475548	0.0473041	0.0470531	0.0468025	0.0465532	0.0463061	0.046062	0.0458219	0.0455869	0.045358	0.0451363	0.044923	0.0447193	0.0445265	0.0443458	0.0441786	0.0440263	0.0438903	0.0437719	0.0436726	0.0435939	0.0435371	0.0435037	0.0434952	0.0435128	0.043558	0.043632
	-0.643182	0.0518523	0.0516978	0.0515388	0.0513752	0.0512069	0.0510338	0.0508558	0.0506728	0.0504849	0.050292	0.0500941	0.0498915	0.0496842	0.0494725	0.0492565	0.0490365	0.0488129	0.048586	0.0483563	0.0481243	0.0478905	0.0476555	0.04742	0.0471846	0.0469502	0.0467174	0.0464872	0.0462606	0.0460383	0.0458215	0.0456112	0.0454084	0.0452144	0.0450303	0.0448574	0.0446968	0.0445499	0.0444179	0.0443023	0.0442043	0.0441253	0.0440666	0.0440296	0.0440157	0.0440261	0.0440622	0.0441252	0.0442164
	-0.641342	0.051705	0.0515584	0.0514076	0.0512525	0.051093	0.0509288	0.05076	0.0505866	0.0504084	0.0502256	0.0500382	0.0498463	0.04965	0.0494497	0.0492454	0.0490375	0.0488264	0.0486125	0.0483961	0.0481778	0.0479581	0.0477377	0.0475171	0.0472972	0.0470786	0.0468622	0.0466487	0.0464392	0.0462346	0.0460357	0.0458438	0.0456598	0.0454849	0.0453202	0.0451669	0.0450262	0.0448993	0.0447875	0.0446921	0.0446143	0.0445554	0.0445166	0.0444994	0.0445048	0.0445342	0.0445888	0.0446696	0.0447779
	-0.639502	0.0515426	0.051404	0.0512613	0.0511145	0.0509635	0.0508082	0.0506485	0.0504844	0.0503159	0.0501431	0.0499659	0.0497845	0.0495992	0.0494101	0.0492174	0.0490215	0.0488227	0.0486214	0.0484181	0.0482133	0.0480076	0.0478015	0.0475958	0.0473911	0.0471881	0.0469878	0.0467909	0.0465983	0.046411	0.04623	0.0460562	0.0458907	0.0457347	0.0455891	0.0454553	0.0453342	0.0452272	0.0451353	0.0450599	0.0450021	0.0449631	0.0449442	0.0449465	0.0449713	0.0450196	0.0450925	0.0451913	0.0453168
	-0.637661	0.0513658	0.0512349	0.0511002	0.0509617	0.0508191	0.0506725	0.0505218	0.0503669	0.0502079	0.0500448	0.0498777	0.0497068	0.0495322	0.0493541	0.0491728	0.0489886	0.048802	0.0486132	0.0484229	0.0482314	0.0480394	0.0478474	0.0476562	0.0474665	0.047279	0.0470945	0.0469139	0.0467381	0.0465679	0.0464044	0.0462486	0.0461014	0.045964	0.0458374	0.0457227	0.0456211	0.0455336	0.0454615	0.0454059	0.045368	0.0453488	0.0453495	0.0453713	0.0454152	0.0454823	0.0455737	0.0456903	0.0458331
	-0.635821	0.0511749	0.0510516	0.0509248	0.0507943	0.0506601	0.0505221	0.0503802	0.0502344	0.0500847	0.0499312	0.0497741	0.0496134	0.0494493	0.0492821	0.049112	0.0489394	0.0487647	0.0485883	0.0484106	0.0482323	0.0480538	0.0478758	0.0476989	0.047524	0.0473517	0.0471828	0.0470183	0.0468589	0.0467057	0.0465595	0.0464213	0.0462922	0.0461731	0.0460652	0.0459695	0.0458871	0.045819	0.0457664	0.0457304	0.0457121	0.0457125	0.0457328	0.0457739	0.0458369	0.0459228	0.0460325	0.046167	0.0463271
	-0.633981	0.0509704	0.0508546	0.0507355	0.050613	0.050487	0.0503574	0.0502241	0.0500873	0.0499468	0.0498028	0.0496554	0.0495048	0.0493511	0.0491945	0.0490355	0.0488743	0.0487113	0.048547	0.0483819	0.0482164	0.0480512	0.0478869	0.0477242	0.0475638	0.0474065	0.0472531	0.0471043	0.0469612	0.0468246	0.0466955	0.0465747	0.0464634	0.0463624	0.046273	0.046196	0.0461325	0.0460836	0.0460503	0.0460337	0.0460348	0.0460546	0.0460942	0.0461545	0.0462365	0.046341	0.0464691	0.0466214	0.0467989
	-0.632141	0.0507527	0.0506443	0.0505329	0.0504182	0.0503002	0.0501789	0.0500542	0.0499261	0.0497946	0.04966	0.0495221	0.0493814	0.0492379	0.0490919	0.0489437	0.0487937	0.0486423	0.0484899	0.048337	0.0481842	0.0480321	0.0478813	0.0477325	0.0475865	0.0474439	0.0473056	0.0471725	0.0470453	0.0469251	0.0468127	0.0467092	0.0466154	0.0465323	0.046461	0.0464024	0.0463577	0.0463276	0.0463134	0.046316	0.0463363	0.0463753	0.0464341	0.0465134	0.0466142	0.0467373	0.0468836	0.0470538	0.0472487
	-0.6303	0.0505223	0.0504213	0.0503173	0.0502103	0.0501002	0.049987	0.0498707	0.0497512	0.0496287	0.0495031	0.0493748	0.0492437	0.0491102	0.0489746	0.048837	0.048698	0.048558	0.0484173	0.0482765	0.0481362	0.047997	0.0478594	0.0477243	0.0475923	0.0474642	0.0473409	0.0472231	0.0471117	0.0470076	0.0469117	0.0468251	0.0467485	0.0466831	0.0466297	0.0465893	0.0465629	0.0465516	0.0465562	0.0465776	0.046617	0.046675	0.0467527	0.0468509	0.0469704	0.0471119	0.0472764	0.0474644	0.0476766
	-0.62846	0.0502797	0.0501859	0.0500892	0.0499898	0.0498875	0.0497823	0.0496742	0.0495632	0.0494494	0.0493328	0.0492137	0.0490922	0.0489686	0.0488431	0.048716	0.0485878	0.0484589	0.0483297	0.0482008	0.0480728	0.0479462	0.0478217	0.0477	0.0475819	0.047468	0.0473593	0.0472566	0.0471607	0.0470725	0.0469929	0.0469228	0.0468633	0.0468151	0.0467794	0.0467569	0.0467487	0.0467557	0.0467789	0.046819	0.0468771	0.0469539	0.0470504	0.0471672	0.0473052	0.0474651	0.0476476	0.0478534	0.0480829
	-0.62662	0.0500254	0.0499386	0.0498492	0.0497573	0.0496626	0.0495653	0.0494652	0.0493626	0.0492573	0.0491496	0.0490395	0.0489274	0.0488134	0.0486979	0.0485811	0.0484635	0.0483456	0.0482277	0.0481105	0.0479945	0.0478803	0.0477686	0.0476601	0.0475556	0.0474558	0.0473615	0.0472735	0.0471928	0.0471202	0.0470566	0.0470029	0.0469601	0.046929	0.0469105	0.0469057	0.0469154	0.0469405	0.0469819	0.0470405	0.047117	0.0472124	0.0473274	0.0474627	0.0476191	0.0477972	0.0479976	0.048221	0.0484678
	-0.624779	0.0497599	0.04968	0.0495977	0.0495131	0.0494259	0.0493363	0.0492442	0.0491497	0.0490528	0.0489538	0.0488527	0.0487497	0.0486452	0.0485395	0.0484328	0.0483257	0.0482185	0.0481117	0.0480059	0.0479017	0.0477997	0.0477006	0.0476051	0.0475139	0.0474279	0.0473477	0.0472744	0.0472086	0.0471513	0.0471034	0.0470658	0.0470394	0.047025	0.0470236	0.0470361	0.0470634	0.0471063	0.0471657	0.0472424	0.0473372	0.0474509	0.0475841	0.0477377	0.0479122	0.0481083	0.0483266	0.0485675	0.0488315
	-0.622939	0.0494836	0.0494105	0.0493353	0.0492578	0.049178	0.049096	0.0490117	0.0489252	0.0488366	0.048746	0.0486536	0.0485597	0.0484646	0.0483684	0.0482717	0.0481747	0.0480781	0.0479822	0.0478877	0.0477951	0.0477051	0.0476183	0.0475356	0.0474575	0.0473849	0.0473187	0.0472596	0.0472085	0.0471663	0.0471338	0.0471119	0.0471016	0.0471037	0.0471191	0.0471486	0.0471932	0.0472536	0.0473307	0.0474252	0.047538	0.0476697	0.047821	0.0479926	0.048185	0.0483989	0.0486348	0.0488931	0.0491744
	-0.621099	0.0491971	0.0491307	0.0490623	0.0489919	0.0489193	0.0488447	0.0487681	0.0486895	0.0486089	0.0485267	0.048443	0.0483579	0.0482719	0.0481852	0.0480982	0.0480113	0.047925	0.0478398	0.0477563	0.0476751	0.0475969	0.0475222	0.0474519	0.0473868	0.0473275	0.0472748	0.0472298	0.0471931	0.0471656	0.0471482	0.0471419	0.0471474	0.0471656	0.0471974	0.0472437	0.0473052	0.0473828	0.0474773	0.0475894	0.0477198	0.0478692	0.0480383	0.0482276	0.0484378	0.0486694	0.0489227	0.0491983	0.0494965
	-0.619259	0.0489008	0.048841	0.0487793	0.0487158	0.0486504	0.0485831	0.048514	0.0484431	0.0483705	0.0482965	0.0482212	0.0481449	0.0480678	0.0479903	0.0479128	0.0478358	0.0477597	0.047685	0.0476124	0.0475423	0.0474756	0.0474129	0.0473548	0.0473023	0.047256	0.0472167	0.0471854	0.0471628	0.0471498	0.0471473	0.0471561	0.0471771	0.0472112	0.0472591	0.0473218	0.0473999	0.0474944	0.047606	0.0477353	0.0478831	0.0480499	0.0482365	0.0484434	0.048671	0.0489199	0.0491905	0.0494832	0.0497983
	-0.617418	0.0485952	0.0485419	0.0484869	0.0484302	0.0483718	0.0483117	0.0482499	0.0481866	0.0481219	0.0480559	0.0479888	0.047921	0.0478528	0.0477844	0.0477163	0.0476489	0.0475828	0.0475184	0.0474563	0.0473973	0.0473419	0.0472908	0.0472448	0.0472046	0.047171	0.0471449	0.047127	0.0471183	0.0471195	0.0471315	0.0471552	0.0471914	0.0472409	0.0473047	0.0473834	0.0474779	0.047589	0.0477172	0.0478635	0.0480283	0.0482123	0.0484161	0.0486401	0.048885	0.0491511	0.0494387	0.0497483	0.0500801
	-0.615578	0.0482809	0.0482339	0.0481855	0.0481355	0.0480839	0.0480309	0.0479763	0.0479205	0.0478634	0.0478053	0.0477464	0.047687	0.0476274	0.0475679	0.047509	0.0474511	0.0473947	0.0473405	0.0472889	0.0472406	0.0471962	0.0471566	0.0471224	0.0470943	0.0470732	0.04706	0.0470553	0.0470601	0.0470752	0.0471014	0.0471397	0.0471908	0.0472555	0.0473347	0.0474292	0.0475397	0.0476669	0.0478116	0.0479744	0.0481559	0.0483567	0.0485774	0.0488184	0.0490802	0.0493631	0.0496676	0.0499939	0.0503423
	-0.613738	0.0479582	0.0479176	0.0478755	0.0478321	0.0477873	0.0477412	0.0476938	0.0476453	0.0475958	0.0475454	0.0474945	0.0474433	0.0473922	0.0473414	0.0472916	0.047243	0.0471962	0.0471519	0.0471105	0.0470727	0.0470393	0.0470108	0.0469881	0.046972	0.0469632	0.0469625	0.0469707	0.0469888	0.0470175	0.0470576	0.0471101	0.0471758	0.0472554	0.0473497	0.0474596	0.0475857	0.0477288	0.0478896	0.0480686	0.0482665	0.0484838	0.048721	0.0489786	0.049257	0.0495566	0.0498776	0.0502204	0.0505851
	-0.611897	0.0476278	0.0475934	0.0475577	0.0475207	0.0474826	0.0474433	0.0474029	0.0473616	0.0473195	0.0472767	0.0472337	0.0471906	0.0471477	0.0471056	0.0470646	0.0470251	0.0469878	0.0469531	0.0469218	0.0468944	0.0468716	0.0468541	0.0468428	0.0468383	0.0468414	0.046853	0.0468739	0.046905	0.046947	0.0470008	0.0470672	0.0471471	0.0472412	0.0473503	0.0474752	0.0476167	0.0477753	0.0479517	0.0481466	0.0483605	0.0485939	0.0488474	0.0491213	0.049416	0.0497319	0.0500692	0.0504281	0.0508089
	-0.610057	0.0472902	0.0472618	0.0472323	0.0472018	0.0471702	0.0471376	0.0471042	0.0470699	0.047035	0.0469998	0.0469644	0.0469293	0.0468946	0.0468609	0.0468286	0.0467981	0.04677	0.0467449	0.0467234	0.0467061	0.0466938	0.0466871	0.0466868	0.0466937	0.0467086	0.0467322	0.0467655	0.0468093	0.0468643	0.0469314	0.0470114	0.0471052	0.0472135	0.0473371	0.0474767	0.047633	0.0478068	0.0479985	0.0482089	0.0484385	0.0486877	0.048957	0.0492469	0.0495576	0.0498894	0.0502427	0.0506176	0.0510143
	-0.608217	0.0469458	0.0469234	0.0469001	0.0468759	0.0468507	0.0468248	0.0467981	0.0467708	0.0467431	0.0467152	0.0466874	0.04666	0.0466334	0.046608	0.0465842	0.0465625	0.0465435	0.0465278	0.0465159	0.0465085	0.0465064	0.0465103	0.0465209	0.0465389	0.0465653	0.0466007	0.0466461	0.0467023	0.04677	0.0468501	0.0469434	0.0470508	0.0471729	0.0473106	0.0474646	0.0476355	0.047824	0.0480307	0.0482562	0.048501	0.0487657	0.0490505	0.0493559	0.0496822	0.0500298	0.0503987	0.0507892	0.0512015
	-0.606376	0.0465951	0.0465787	0.0465615	0.0465434	0.0465247	0.0465052	0.0464852	0.0464647	0.0464441	0.0464235	0.0464031	0.0463834	0.0463647	0.0463474	0.046332	0.046319	0.0463089	0.0463023	0.0462999	0.0463023	0.0463102	0.0463244	0.0463456	0.0463746	0.0464122	0.0464592	0.0465164	0.0465846	0.0466648	0.0467576	0.0468639	0.0469845	0.0471201	0.0472715	0.0474394	0.0476245	0.0478274	0.0480487	0.048289	0.0485487	0.0488283	0.0491283	0.0494489	0.0497905	0.0501534	0.0505377	0.0509435	0.0513711
	-0.604536	0.0462387	0.0462281	0.0462169	0.0462051	0.0461926	0.0461795	0.0461661	0.0461524	0.0461387	0.0461252	0.0461122	0.0461	0.0460891	0.0460798	0.0460726	0.0460681	0.0460667	0.0460692	0.046076	0.046088	0.0461058	0.0461301	0.0461617	0.0462013	0.0462499	0.0463082	0.0463769	0.046457	0.0465492	0.0466544	0.0467734	0.0469069	0.0470556	0.0472204	0.0474019	0.0476008	0.0478177	0.0480532	0.0483078	0.0485821	0.0488763	0.049191	0.0495265	0.049883	0.0502608	0.0506601	0.0510809	0.0515235
	-0.602696	0.045877	0.0458723	0.0458671	0.0458613	0.045855	0.0458483	0.0458413	0.0458343	0.0458275	0.045821	0.0458152	0.0458105	0.0458072	0.0458057	0.0458067	0.0458105	0.0458177	0.045829	0.0458449	0.0458663	0.0458937	0.0459279	0.0459696	0.0460198	0.0460791	0.0461483	0.0462284	0.04632	0.046424	0.0465413	0.0466725	0.0468186	0.0469802	0.047158	0.0473527	0.047565	0.0477955	0.0480448	0.0483134	0.0486017	0.0489102	0.0492392	0.0495891	0.0499601	0.0503525	0.0507664	0.051202	0.0516592
	-0.600856	0.0455107	0.0455118	0.0455124	0.0455126	0.0455124	0.045512	0.0455115	0.0455111	0.045511	0.0455114	0.0455127	0.0455153	0.0455195	0.0455259	0.0455347	0.0455467	0.0455624	0.0455823	0.0456072	0.0456377	0.0456746	0.0457185	0.0457702	0.0458306	0.0459004	0.0459804	0.0460714	0.0461743	0.0462898	0.0464188	0.0465621	0.0467203	0.0468943	0.0470848	0.0472924	0.0475177	0.0477615	0.0480241	0.0483062	0.0486082	0.0489305	0.0492735	0.0496374	0.0500226	0.0504291	0.0508573	0.0513071	0.0517787
	-0.599015	0.0451402	0.0451471	0.0451535	0.0451596	0.0451656	0.0451714	0.0451772	0.0451833	0.0451898	0.0451971	0.0452054	0.0452152	0.0452268	0.0452408	0.0452575	0.0452775	0.0453015	0.0453299	0.0453636	0.0454031	0.0454492	0.0455026	0.045564	0.0456344	0.0457144	0.0458049	0.0459066	0.0460205	0.0461472	0.0462877	0.0464426	0.0466127	0.0467988	0.0470015	0.0472215	0.0474596	0.0477161	0.0479917	0.048287	0.0486022	0.0489379	0.0492944	0.049672	0.0500708	0.0504912	0.0509332	0.0513969	0.0518824
	-0.597175	0.0447661	0.0447786	0.0447909	0.0448029	0.0448149	0.0448268	0.0448389	0.0448514	0.0448645	0.0448786	0.0448938	0.0449107	0.0449297	0.0449511	0.0449755	0.0450035	0.0450355	0.0450724	0.0451146	0.0451629	0.0452181	0.0452807	0.0453517	0.0454319	0.0455219	0.0456226	0.0457348	0.0458593	0.0459969	0.0461485	0.0463147	0.0464963	0.0466941	0.0469087	0.0471409	0.0473911	0.0476601	0.0479483	0.0482563	0.0485844	0.048933	0.0493026	0.0496933	0.0501055	0.0505392	0.0509947	0.0514719	0.051971
	-0.595335	0.0443889	0.0444071	0.0444251	0.044443	0.0444609	0.044479	0.0444973	0.0445162	0.0445358	0.0445565	0.0445786	0.0446025	0.0446286	0.0446574	0.0446894	0.0447252	0.0447653	0.0448103	0.044861	0.0449179	0.0449819	0.0450537	0.045134	0.0452236	0.0453234	0.045434	0.0455564	0.0456913	0.0458395	0.0460019	0.0461791	0.0463719	0.046581	0.0468072	0.047051	0.0473131	0.0475941	0.0478944	0.0482147	0.0485552	0.0489164	0.0492986	0.0497021	0.0501271	0.0505738	0.0510423	0.0515327	0.0520449
	-0.593494	0.0440092	0.044033	0.0440568	0.0440805	0.0441044	0.0441284	0.0441529	0.0441781	0.0442042	0.0442315	0.0442603	0.0442912	0.0443244	0.0443605	0.0443999	0.0444433	0.0444913	0.0445444	0.0446033	0.0446687	0.0447414	0.044822	0.0449114	0.0450103	0.0451196	0.04524	0.0453722	0.0455172	0.0456757	0.0458485	0.0460364	0.04624	0.0464601	0.0466974	0.0469526	0.0472261	0.0475187	0.0478308	0.0481628	0.0485153	0.0488886	0.0492831	0.0496989	0.0501363	0.0505955	0.0510766	0.0515797	0.0521047
	-0.591654	0.0436275	0.0436569	0.0436864	0.043716	0.0437457	0.0437758	0.0438064	0.0438378	0.0438703	0.0439041	0.0439397	0.0439773	0.0440175	0.0440608	0.0441076	0.0441585	0.0442142	0.0442752	0.0443422	0.0444159	0.0444971	0.0445864	0.0446847	0.0447927	0.0449112	0.045041	0.0451829	0.0453377	0.0455062	0.0456891	0.0458872	0.0461013	0.046332	0.0465801	0.0468461	0.0471307	0.0474345	0.0477579	0.0481014	0.0484654	0.0488504	0.0492565	0.0496842	0.0501336	0.0506049	0.0510982	0.0516135	0.0521509
	-0.589814	0.0432443	0.0432794	0.0433146	0.0433499	0.0433855	0.0434216	0.0434583	0.0434959	0.0435347	0.043575	0.0436172	0.0436616	0.0437087	0.043759	0.0438131	0.0438714	0.0439347	0.0440034	0.0440784	0.0441602	0.0442497	0.0443475	0.0444544	0.0445712	0.0446987	0.0448377	0.044989	0.0451533	0.0453314	0.0455241	0.0457322	0.0459564	0.0461974	0.0464558	0.0467324	0.0470276	0.0473421	0.0476763	0.0480308	0.048406	0.0488021	0.0492196	0.0496587	0.0501197	0.0506026	0.0511076	0.0516348	0.0521841
	-0.587974	0.0428603	0.042901	0.0429419	0.042983	0.0430245	0.0430665	0.0431092	0.043153	0.0431981	0.0432448	0.0432935	0.0433446	0.0433985	0.0434558	0.043517	0.0435826	0.0436533	0.0437297	0.0438124	0.0439022	0.0439998	0.0441059	0.0442212	0.0443467	0.0444829	0.0446308	0.0447911	0.0449646	0.0451521	0.0453543	0.045572	0.045806	0.0460568	0.0463252	0.0466119	0.0469173	0.0472421	0.0475868	0.0479518	0.0483376	0.0487445	0.0491729	0.049623	0.050095	0.050589	0.0511053	0.0516439	0.0522047
	-0.586133	0.0424759	0.0425223	0.0425689	0.0426157	0.042663	0.042711	0.0427598	0.0428097	0.042861	0.042914	0.0429692	0.0430269	0.0430876	0.0431518	0.04322	0.0432928	0.0433708	0.0434546	0.043545	0.0436425	0.043748	0.0438622	0.0439858	0.0441196	0.0442643	0.0444208	0.0445899	0.0447723	0.0449688	0.0451802	0.0454072	0.0456505	0.0459108	0.0461889	0.0464852	0.0468005	0.0471352	0.0474898	0.047865	0.0482609	0.0486782	0.0491169	0.0495775	0.0500601	0.0505648	0.0510919	0.0516414	0.0522133
	-0.584293	0.0420918	0.0421439	0.0421961	0.0422488	0.0423019	0.0423558	0.0424106	0.0424665	0.042524	0.0425834	0.042645	0.0427092	0.0427765	0.0428475	0.0429226	0.0430025	0.0430877	0.0431788	0.0432766	0.0433818	0.043495	0.043617	0.0437486	0.0438905	0.0440435	0.0442084	0.044386	0.044577	0.0447822	0.0450024	0.0452383	0.0454906	0.0457601	0.0460473	0.0463529	0.0466776	0.0470217	0.047386	0.0477708	0.0481765	0.0486035	0.0490522	0.0495228	0.0500155	0.0505305	0.051068	0.0516279	0.0522104
	-0.582453	0.0417086	0.0417663	0.0418242	0.0418826	0.0419416	0.0420014	0.0420621	0.0421242	0.0421878	0.0422534	0.0423213	0.042392	0.042466	0.0425436	0.0426255	0.0427123	0.0428046	0.0429029	0.043008	0.0431206	0.0432413	0.043371	0.0435104	0.0436601	0.0438211	0.0439941	0.0441799	0.0443792	0.0445928	0.0448215	0.0450659	0.0453269	0.0456051	0.0459011	0.0462156	0.0465492	0.0469024	0.0472758	0.0476697	0.0480847	0.0485212	0.0489793	0.0494594	0.0499618	0.0504866	0.0510339	0.0516039	0.0521964
	-0.580612	0.0413267	0.0413901	0.0414538	0.0415179	0.0415827	0.0416484	0.0417151	0.0417832	0.0418529	0.0419247	0.0419989	0.042076	0.0421564	0.0422407	0.0423293	0.0424229	0.042522	0.0426274	0.0427396	0.0428595	0.0429875	0.0431247	0.0432716	0.043429	0.0435977	0.0437785	0.0439722	0.0441795	0.0444011	0.0446379	0.0448906	0.0451598	0.0454463	0.0457508	0.0460738	0.0464159	0.0467777	0.0471597	0.0475625	0.0479863	0.0484316	0.0488987	0.049388	0.0498995	0.0504336	0.0509903	0.0515698	0.052172
	-0.578772	0.0409468	0.0410159	0.0410853	0.0411552	0.0412259	0.0412974	0.04137	0.0414441	0.0415199	0.0415979	0.0416783	0.0417617	0.0418485	0.0419393	0.0420345	0.0421348	0.0422407	0.0423529	0.0424721	0.042599	0.0427342	0.0428786	0.0430328	0.0431976	0.0433738	0.0435621	0.0437634	0.0439783	0.0442077	0.0444523	0.0447128	0.0449899	0.0452844	0.0455968	0.0459279	0.0462781	0.0466481	0.0470384	0.0474494	0.0478816	0.0483353	0.048811	0.0493088	0.0498291	0.050372	0.0509376	0.0515261	0.0521375
	-0.576932	0.0405694	0.0406442	0.0407194	0.0407951	0.0408716	0.0409489	0.0410275	0.0411076	0.0411894	0.0412735	0.0413601	0.0414497	0.0415428	0.04164	0.0417417	0.0418485	0.041961	0.04208	0.042206	0.0423397	0.0424819	0.0426332	0.0427945	0.0429664	0.0431498	0.0433454	0.0435539	0.0437762	0.044013	0.044265	0.044533	0.0448177	0.0451197	0.0454397	0.0457784	0.0461363	0.046514	0.0469121	0.0473309	0.047771	0.0482328	0.0487165	0.0492224	0.0497509	0.0503021	0.0508762	0.0514733	0.0520934
	-0.575091	0.0401951	0.0402757	0.0403566	0.0404381	0.0405204	0.0406036	0.0406881	0.0407741	0.0408619	0.040952	0.0410447	0.0411405	0.0412399	0.0413433	0.0414513	0.0415646	0.0416836	0.0418091	0.0419417	0.0420821	0.042231	0.0423891	0.0425572	0.042736	0.0429263	0.0431288	0.0433444	0.0435737	0.0438175	0.0440766	0.0443517	0.0446435	0.0449527	0.0452799	0.0456258	0.045991	0.046376	0.0467814	0.0472076	0.0476552	0.0481244	0.0486157	0.0491293	0.0496655	0.0502246	0.0508067	0.0514118	0.0520402
	-0.573251	0.0398245	0.0399108	0.0399975	0.0400849	0.0401729	0.040262	0.0403523	0.0404442	0.040538	0.0406341	0.0407328	0.0408347	0.0409402	0.0410498	0.0411641	0.0412836	0.0414089	0.0415408	0.0416798	0.0418267	0.0419821	0.0421467	0.0423214	0.0425068	0.0427037	0.0429129	0.0431351	0.0433712	0.0436217	0.0438875	0.0441694	0.0444679	0.0447838	0.0451178	0.0454705	0.0458425	0.0462344	0.0466467	0.0470798	0.0475343	0.0480106	0.048509	0.0490298	0.0495733	0.0501398	0.0507293	0.0513421	0.0519782
	-0.571411	0.039458	0.0395502	0.0396427	0.0397358	0.0398297	0.0399246	0.0400207	0.0401185	0.0402182	0.0403202	0.0404249	0.0405327	0.0406442	0.0407599	0.0408803	0.0410059	0.0411375	0.0412755	0.0414208	0.0415739	0.0417356	0.0419065	0.0420875	0.0422792	0.0424825	0.042698	0.0429266	0.043169	0.0434259	0.0436981	0.0439863	0.0442912	0.0446135	0.0449538	0.0453129	0.0456913	0.0460896	0.0465083	0.0469479	0.047409	0.0478918	0.0483968	0.0489243	0.0494746	0.050048	0.0506445	0.0512644	0.0519078
	-0.569571	0.0390963	0.0391943	0.0392926	0.0393915	0.0394912	0.0395919	0.0396938	0.0397974	0.0399029	0.0400108	0.0401214	0.0402351	0.0403525	0.0404741	0.0406005	0.0407321	0.0408696	0.0410137	0.041165	0.0413241	0.0414918	0.0416689	0.0418559	0.0420537	0.042263	0.0424846	0.0427192	0.0429676	0.0432305	0.0435086	0.0438028	0.0441137	0.044442	0.0447883	0.0451533	0.0455377	0.0459419	0.0463666	0.0468123	0.0472794	0.0477683	0.0482795	0.0488132	0.0493699	0.0499496	0.0505527	0.0511793	0.0518294
	-0.56773	0.0387399	0.0388437	0.0389478	0.0390525	0.0391579	0.0392644	0.0393721	0.0394815	0.0395928	0.0397064	0.0398227	0.0399423	0.0400655	0.0401929	0.0403251	0.0404625	0.0406059	0.0407558	0.0409128	0.0410778	0.0412513	0.0414341	0.041627	0.0418305	0.0420456	0.0422729	0.0425132	0.0427672	0.0430358	0.0433196	0.0436193	0.0439358	0.0442696	0.0446215	0.0449921	0.0453819	0.0457917	0.046222	0.0466732	0.0471459	0.0476405	0.0481574	0.0486969	0.0492594	0.0498451	0.0504542	0.0510869	0.0517434
	-0.56589	0.0383892	0.0384988	0.0386088	0.0387193	0.0388305	0.0389427	0.0390561	0.0391712	0.0392881	0.0394074	0.0395295	0.0396547	0.0397836	0.0399167	0.0400545	0.0401975	0.0403465	0.040502	0.0406647	0.0408353	0.0410144	0.0412027	0.041401	0.04161	0.0418305	0.0420632	0.0423089	0.0425683	0.0428421	0.0431311	0.0434361	0.0437578	0.0440967	0.0444537	0.0448294	0.0452244	0.0456393	0.0460746	0.046531	0.0470088	0.0475086	0.0480307	0.0485755	0.0491434	0.0497346	0.0503493	0.0509877	0.05165
	-0.56405	0.0380449	0.0381603	0.0382761	0.0383923	0.0385092	0.0386271	0.0387462	0.0388669	0.0389895	0.0391144	0.039242	0.0393727	0.0395072	0.0396457	0.039789	0.0399376	0.040092	0.0402529	0.040421	0.0405968	0.0407812	0.0409748	0.0411783	0.0413925	0.0416181	0.0418559	0.0421066	0.0423709	0.0426497	0.0429436	0.0432534	0.0435798	0.0439236	0.0442853	0.0446657	0.0450653	0.0454849	0.0459249	0.0463859	0.0468684	0.0473729	0.0478998	0.0484495	0.0490222	0.0496184	0.0502383	0.0508819	0.0515496
	-0.562209	0.0377073	0.0378286	0.0379501	0.038072	0.0381946	0.0383181	0.0384428	0.038569	0.0386972	0.0388275	0.0389606	0.0390968	0.0392366	0.0393805	0.0395291	0.0396829	0.0398425	0.0400086	0.0401818	0.0403628	0.0405522	0.0407508	0.0409592	0.0411783	0.0414087	0.0416512	0.0419065	0.0421755	0.0424588	0.0427572	0.0430715	0.0434023	0.0437503	0.0441163	0.044501	0.0449049	0.0453287	0.0457729	0.0462381	0.0467249	0.0472337	0.0477649	0.048319	0.0488962	0.0494969	0.0501214	0.0507699	0.0514425
	-0.560369	0.0373769	0.037504	0.0376313	0.0377589	0.0378871	0.0380161	0.0381464	0.0382781	0.0384116	0.0385473	0.0386857	0.0388271	0.0389722	0.0391213	0.039275	0.0394338	0.0395985	0.0397695	0.0399476	0.0401334	0.0403275	0.0405308	0.0407439	0.0409675	0.0412023	0.0414492	0.0417089	0.0419821	0.0422696	0.0425721	0.0428904	0.0432252	0.0435772	0.0439471	0.0443356	0.0447433	0.0451709	0.0456189	0.0460879	0.0465785	0.0470911	0.0476262	0.0481842	0.0487655	0.0493703	0.049999	0.0506518	0.0513288
	-0.558529	0.0370543	0.0371871	0.0373201	0.0374533	0.037587	0.0377216	0.0378572	0.0379943	0.0381331	0.038274	0.0384176	0.0385641	0.0387142	0.0388683	0.0390269	0.0391906	0.03936	0.0395358	0.0397185	0.0399088	0.0401074	0.0403151	0.0405324	0.0407603	0.0409993	0.0412502	0.0415139	0.041791	0.0420822	0.0423885	0.0427104	0.0430488	0.0434043	0.0437777	0.0441696	0.0445808	0.0450117	0.0454631	0.0459355	0.0464294	0.0469454	0.047484	0.0480455	0.0486303	0.0492388	0.0498712	0.0505279	0.0512089
	-0.556689	0.0367397	0.0368783	0.0370168	0.0371556	0.0372948	0.0374348	0.0375757	0.037718	0.0378619	0.038008	0.0381565	0.038308	0.0384629	0.0386218	0.0387851	0.0389534	0.0391274	0.0393076	0.0394946	0.0396892	0.0398921	0.0401038	0.0403251	0.0405568	0.0407996	0.0410543	0.0413215	0.0416021	0.0418969	0.0422065	0.0425317	0.0428732	0.0432319	0.0436083	0.0440033	0.0444174	0.0448513	0.0453056	0.0457809	0.0462778	0.0467968	0.0473383	0.0479029	0.0484908	0.0491025	0.0497383	0.0503984	0.0510831
	-0.554848	0.0364336	0.0365779	0.036722	0.0368662	0.0370108	0.037156	0.0373021	0.0374495	0.0375985	0.0377494	0.0379028	0.038059	0.0382186	0.038382	0.0385498	0.0387225	0.0389007	0.0390851	0.0392763	0.0394748	0.0396815	0.039897	0.040122	0.0403573	0.0406035	0.0408615	0.041132	0.0414158	0.0417136	0.0420261	0.0423542	0.0426986	0.0430599	0.043439	0.0438366	0.0442533	0.0446897	0.0451465	0.0456244	0.0461238	0.0466453	0.0471894	0.0477566	0.0483472	0.0489617	0.0496004	0.0502635	0.0509514
	-0.553008	0.0361364	0.0362862	0.0364358	0.0365854	0.0367352	0.0368856	0.0370368	0.0371891	0.0373429	0.0374986	0.0376566	0.0378174	0.0379814	0.0381491	0.0383211	0.038498	0.0386802	0.0388685	0.0390634	0.0392657	0.0394759	0.0396948	0.0399232	0.0401617	0.040411	0.040672	0.0409454	0.0412319	0.0415324	0.0418475	0.0421781	0.0425248	0.0428886	0.0432699	0.0436697	0.0440885	0.0445271	0.044986	0.0454659	0.0459675	0.0464911	0.0470374	0.0476068	0.0481998	0.0488166	0.0494578	0.0501235	0.050814
	-0.551168	0.0358483	0.0360036	0.0361586	0.0363134	0.0364684	0.0366238	0.0367798	0.0369369	0.0370954	0.0372556	0.0374181	0.0375832	0.0377514	0.0379232	0.0380992	0.0382799	0.0384659	0.0386578	0.0388562	0.0390618	0.0392753	0.0394973	0.0397287	0.03997	0.0402222	0.0404858	0.0407617	0.0410506	0.0413534	0.0416707	0.0420034	0.0423521	0.0427178	0.043101	0.0435026	0.0439232	0.0443635	0.0448241	0.0453058	0.045809	0.0463344	0.0468824	0.0474536	0.0480485	0.0486673	0.0493105	0.0499785	0.0506713
	-0.549327	0.0355697	0.0357304	0.0358907	0.0360506	0.0362105	0.0363707	0.0365315	0.0366932	0.0368561	0.0370207	0.0371874	0.0373566	0.0375287	0.0377044	0.0378841	0.0380684	0.0382578	0.038453	0.0386546	0.0388633	0.0390797	0.0393045	0.0395385	0.0397824	0.0400369	0.0403028	0.0405809	0.0408718	0.0411765	0.0414957	0.0418301	0.0421805	0.0425477	0.0429324	0.0433354	0.0437573	0.044199	0.0446609	0.0451439	0.0456484	0.0461751	0.0467245	0.0472972	0.0478935	0.0485139	0.0491588	0.0498286	0.0505234
	-0.547487	0.0353009	0.0354669	0.0356322	0.0357971	0.0359618	0.0361267	0.036292	0.0364581	0.0366253	0.036794	0.0369646	0.0371376	0.0373135	0.0374928	0.0376759	0.0378634	0.038056	0.0382542	0.0384587	0.0386701	0.0388891	0.0391164	0.0393527	0.0395988	0.0398553	0.0401232	0.040403	0.0406956	0.0410019	0.0413225	0.0416582	0.0420099	0.0423782	0.0427641	0.0431681	0.043591	0.0440336	0.0444965	0.0449804	0.0454858	0.0460135	0.0465639	0.0471376	0.047735	0.0483566	0.0490028	0.049674	0.0503704
	-0.545647	0.035042	0.0352131	0.0353833	0.035553	0.0357224	0.0358918	0.0360614	0.0362316	0.0364029	0.0365755	0.0367498	0.0369264	0.0371058	0.0372883	0.0374746	0.0376651	0.0378605	0.0380615	0.0382685	0.0384823	0.0387035	0.038933	0.0391712	0.0394191	0.0396774	0.0399467	0.040228	0.0405219	0.0408293	0.041151	0.0414877	0.0418403	0.0422095	0.042596	0.0430007	0.0434243	0.0438674	0.0443309	0.0448153	0.0453213	0.0458495	0.0464006	0.0469749	0.0475731	0.0481956	0.0488427	0.0495149	0.0502125
	-0.543807	0.0347933	0.0349693	0.0351443	0.0353186	0.0354924	0.0356661	0.0358398	0.036014	0.036189	0.0363652	0.0365431	0.036723	0.0369055	0.037091	0.0372801	0.0374733	0.0376713	0.0378746	0.0380839	0.0382997	0.0385229	0.0387541	0.038994	0.0392433	0.0395029	0.0397735	0.0400558	0.0403507	0.0406589	0.0409813	0.0413186	0.0416717	0.0420413	0.0424282	0.0428332	0.043257	0.0437004	0.0441641	0.0446487	0.0451549	0.0456834	0.0462346	0.0468093	0.0474079	0.0480308	0.0486785	0.0493514	0.0500498
	-0.541966	0.0345548	0.0347356	0.0349152	0.0350939	0.0352719	0.0354496	0.0356272	0.0358051	0.0359836	0.0361632	0.0363443	0.0365272	0.0367126	0.0369008	0.0370924	0.0372881	0.0374882	0.0376936	0.0379047	0.0381224	0.0383471	0.0385797	0.0388209	0.0390714	0.0393319	0.0396033	0.0398864	0.0401818	0.0404906	0.0408133	0.0411509	0.0415041	0.0418738	0.0422607	0.0426656	0.0430894	0.0435326	0.0439961	0.0444806	0.0449867	0.045515	0.0460662	0.0466409	0.0472395	0.0478625	0.0485105	0.0491838	0.0498827
	-0.540126	0.0343268	0.0345121	0.0346961	0.034879	0.035061	0.0352425	0.0354237	0.035605	0.0357868	0.0359695	0.0361534	0.0363391	0.036527	0.0367177	0.0369115	0.0371092	0.0373113	0.0375184	0.0377311	0.0379501	0.0381761	0.0384098	0.0386519	0.0389031	0.0391643	0.0394362	0.0397196	0.0400153	0.0403241	0.0406469	0.0409844	0.0413374	0.0417068	0.0420934	0.042498	0.0429213	0.043364	0.0438271	0.044311	0.0448166	0.0453445	0.0458953	0.0464696	0.047068	0.0476908	0.0483387	0.049012	0.0497111
	-0.538286	0.0341092	0.0342989	0.034487	0.0346738	0.0348596	0.0350446	0.0352292	0.0354137	0.0355985	0.0357839	0.0359705	0.0361586	0.0363488	0.0365415	0.0367373	0.0369367	0.0371403	0.0373488	0.0375627	0.0377828	0.0380097	0.0382441	0.0384868	0.0387385	0.039	0.039272	0.0395554	0.039851	0.0401596	0.040482	0.0408191	0.0411716	0.0415404	0.0419264	0.0423302	0.0427527	0.0431947	0.0436569	0.0441401	0.0446449	0.045172	0.0457221	0.0462957	0.0468935	0.0475159	0.0481634	0.0488364	0.0495354
	-0.536445	0.033902	0.0340959	0.0342879	0.0344784	0.0346677	0.0348559	0.0350436	0.035231	0.0354185	0.0356064	0.0357953	0.0359856	0.0361777	0.0363722	0.0365695	0.0367703	0.0369752	0.0371847	0.0373995	0.0376203	0.0378478	0.0380826	0.0383255	0.0385773	0.0388388	0.0391106	0.0393937	0.0396889	0.0399969	0.0403187	0.040655	0.0410067	0.0413746	0.0417595	0.0421623	0.0425837	0.0430246	0.0434857	0.0439678	0.0444715	0.0449975	0.0455466	0.0461193	0.0467162	0.0473378	0.0479846	0.0486571	0.0493556
	-0.534605	0.0337054	0.0339031	0.0340987	0.0342927	0.0344851	0.0346764	0.0348669	0.0350569	0.0352467	0.0354369	0.0356278	0.0358199	0.0360136	0.0362095	0.0364081	0.03661	0.0368158	0.037026	0.0372414	0.0374626	0.0376902	0.0379251	0.038168	0.0384195	0.0386806	0.0389519	0.0392344	0.0395288	0.0398359	0.0401567	0.0404919	0.0408425	0.0412091	0.0415928	0.0419942	0.0424143	0.0428538	0.0433135	0.0437941	0.0442965	0.0448212	0.0453689	0.0459404	0.0465361	0.0471566	0.0478025	0.0484741	0.049172
	-0.532765	0.0335191	0.0337204	0.0339194	0.0341165	0.0343119	0.0345059	0.0346989	0.0348912	0.0350831	0.0352752	0.0354677	0.0356613	0.0358563	0.0360534	0.0362529	0.0364556	0.0366619	0.0368725	0.0370881	0.0373094	0.0375369	0.0377715	0.038014	0.038265	0.0385253	0.0387958	0.0390773	0.0393706	0.0396766	0.0399961	0.0403299	0.040679	0.0410442	0.0414262	0.041826	0.0422445	0.0426823	0.0431403	0.0436193	0.0441199	0.044643	0.0451892	0.0457591	0.0463534	0.0469726	0.0476172	0.0482878	0.0489847
	-0.530924	0.0333431	0.0335477	0.0337499	0.0339498	0.0341478	0.0343443	0.0345394	0.0347337	0.0349274	0.035121	0.035315	0.0355097	0.0357058	0.0359036	0.0361037	0.0363068	0.0365133	0.036724	0.0369395	0.0371605	0.0373876	0.0376217	0.0378634	0.0381135	0.0383728	0.0386422	0.0389224	0.0392143	0.0395188	0.0398367	0.0401689	0.0405162	0.0408796	0.0412598	0.0416577	0.0420742	0.0425101	0.0429661	0.0434431	0.0439419	0.0444631	0.0450075	0.0455757	0.0461683	0.0467859	0.0474291	0.0480983	0.0487939
	-0.529084	0.0331772	0.0333848	0.0335898	0.0337923	0.0339927	0.0341913	0.0343883	0.0345842	0.0347794	0.0349743	0.0351693	0.0353649	0.0355616	0.0357599	0.0359603	0.0361635	0.03637	0.0365804	0.0367955	0.0370159	0.0372422	0.0374754	0.037716	0.037965	0.038223	0.0384909	0.0387696	0.0390598	0.0393625	0.0396786	0.0400088	0.0403541	0.0407154	0.0410935	0.0414892	0.0419035	0.0423372	0.0427911	0.0432659	0.0437625	0.0442816	0.0448239	0.0453901	0.0459808	0.0465966	0.0472381	0.0479057	0.0486
	-0.527244	0.0330212	0.0332316	0.0334391	0.0336439	0.0338463	0.0340467	0.0342453	0.0344426	0.034639	0.0348348	0.0350305	0.0352267	0.0354237	0.0356221	0.0358225	0.0360254	0.0362315	0.0364414	0.0366558	0.0368752	0.0371006	0.0373325	0.0375718	0.0378193	0.0380757	0.0383419	0.0386187	0.038907	0.0392077	0.0395216	0.0398496	0.0401926	0.0405516	0.0409273	0.0413206	0.0417325	0.0421637	0.0426152	0.0430876	0.0435818	0.0440986	0.0446386	0.0452026	0.0457911	0.0464049	0.0470445	0.0477103	0.0484029
	-0.525404	0.0328749	0.0330878	0.0332975	0.0335043	0.0337084	0.0339103	0.0341102	0.0343086	0.0345057	0.0347022	0.0348983	0.0350947	0.0352917	0.03549	0.0356901	0.0358925	0.0360979	0.0363069	0.0365202	0.0367385	0.0369624	0.0371929	0.0374306	0.0376762	0.0379308	0.038195	0.0384697	0.0387558	0.0390541	0.0393657	0.0396912	0.0400318	0.0403881	0.0407612	0.0411519	0.0415611	0.0419897	0.0424385	0.0429083	0.0433999	0.0439141	0.0444517	0.0450132	0.0455995	0.046211	0.0468485	0.0475123	0.0482031
	-0.523563	0.0327381	0.0329531	0.0331648	0.0333732	0.0335788	0.0337818	0.0339827	0.0341818	0.0343795	0.0345763	0.0347725	0.0349688	0.0351656	0.0353634	0.0355627	0.0357643	0.0359687	0.0361766	0.0363885	0.0366054	0.0368277	0.0370564	0.0372922	0.0375358	0.0377882	0.0380501	0.0383225	0.0386061	0.0389019	0.0392108	0.0395337	0.0398715	0.040225	0.0405953	0.0409832	0.0413895	0.0418152	0.0422612	0.0427282	0.043217	0.0437284	0.0442633	0.0448223	0.045406	0.0460151	0.0466503	0.0473119	0.0480007
	-0.521723	0.0326104	0.0328273	0.0330405	0.0332503	0.033457	0.0336609	0.0338624	0.034062	0.0342599	0.0344567	0.0346528	0.0348487	0.0350449	0.0352419	0.0354404	0.0356408	0.0358439	0.0360503	0.0362607	0.0364758	0.0366962	0.0369229	0.0371565	0.0373978	0.0376478	0.0379072	0.038177	0.0384579	0.038751	0.039057	0.039377	0.0397118	0.0400624	0.0404296	0.0408144	0.0412177	0.0416404	0.0420833	0.0425472	0.0430331	0.0435416	0.0440736	0.0446298	0.0452108	0.0458174	0.04645	0.0471094	0.0477959
	-0.519883	0.0324914	0.0327099	0.0329244	0.0331353	0.0333428	0.0335473	0.0337492	0.0339489	0.0341467	0.0343432	0.0345389	0.0347341	0.0349294	0.0351254	0.0353226	0.0355217	0.0357233	0.0359279	0.0361365	0.0363495	0.0365678	0.0367922	0.0370234	0.0372622	0.0375096	0.0377663	0.0380332	0.0383112	0.0386013	0.0389043	0.0392211	0.0395528	0.0399002	0.0402642	0.0406457	0.0410458	0.0414652	0.0419049	0.0423657	0.0428484	0.0433538	0.0438828	0.044436	0.0450142	0.045618	0.046248	0.0469048	0.047589
	-0.518042	0.0323809	0.0326007	0.0328162	0.0330278	0.0332358	0.0334406	0.0336426	0.0338421	0.0340396	0.0342356	0.0344304	0.0346247	0.0348189	0.0350136	0.0352093	0.0354068	0.0356065	0.0358092	0.0360156	0.0362264	0.0364423	0.0366642	0.0368928	0.0371289	0.0373734	0.0376271	0.037891	0.0381659	0.0384528	0.0387525	0.0390661	0.0393944	0.0397384	0.040099	0.0404772	0.0408738	0.0412899	0.0417262	0.0421836	0.042663	0.0431652	0.043691	0.0442411	0.0448163	0.0454172	0.0460445	0.0466986	0.0473803
	-0.516202	0.0322785	0.0324992	0.0327154	0.0329274	0.0331357	0.0333405	0.0335423	0.0337414	0.0339383	0.0341334	0.0343272	0.0345203	0.0347131	0.0349062	0.0351002	0.0352958	0.0354935	0.035694	0.035898	0.0361064	0.0363197	0.0365388	0.0367645	0.0369977	0.0372391	0.0374897	0.0377504	0.038022	0.0383055	0.0386019	0.0389119	0.0392367	0.0395772	0.0399343	0.0403089	0.040702	0.0411144	0.0415472	0.0420011	0.0424771	0.0429759	0.0434984	0.0440453	0.0446174	0.0452152	0.0458396	0.0464909	0.0471699
	-0.514362	0.0321837	0.032405	0.0326216	0.0328339	0.0330421	0.0332466	0.0334479	0.0336464	0.0338423	0.0340364	0.0342289	0.0344205	0.0346117	0.034803	0.0349951	0.0351885	0.0353839	0.035582	0.0357835	0.0359892	0.0361997	0.0364159	0.0366386	0.0368686	0.0371068	0.0373541	0.0376114	0.0378795	0.0381595	0.0384522	0.0387587	0.0390798	0.0394166	0.03977	0.0401409	0.0405303	0.0409391	0.0413682	0.0418185	0.0422909	0.0427862	0.0433053	0.0438488	0.0444176	0.0450123	0.0456336	0.046282	0.0469583
	-0.512522	0.032096	0.0323177	0.0325345	0.0327467	0.0329546	0.0331586	0.0333592	0.0335566	0.0337515	0.0339442	0.0341353	0.0343252	0.0345145	0.0347038	0.0348937	0.0350848	0.0352777	0.0354732	0.035672	0.0358747	0.0360823	0.0362954	0.0365148	0.0367416	0.0369764	0.0372202	0.0374739	0.0377384	0.0380147	0.0383037	0.0386064	0.0389238	0.0392567	0.0396063	0.0399733	0.0403589	0.0407639	0.0411892	0.0416358	0.0421045	0.0425962	0.0431117	0.0436518	0.0442172	0.0448086	0.0454267	0.0460722	0.0467455
	-0.510681	0.0320151	0.0322369	0.0324536	0.0326654	0.0328727	0.033076	0.0332756	0.0334719	0.0336654	0.0338566	0.0340459	0.0342339	0.0344212	0.0346083	0.0347958	0.0349844	0.0351746	0.0353673	0.0355632	0.0357629	0.0359673	0.0361771	0.0363932	0.0366165	0.0368478	0.0370879	0.037338	0.0375987	0.0378712	0.0381564	0.0384552	0.0387686	0.0390976	0.0394432	0.0398063	0.0401879	0.040589	0.0410105	0.0414532	0.0419181	0.0424061	0.0429179	0.0434544	0.0440163	0.0446044	0.0452193	0.0458616	0.046532
	-0.508841	0.0319405	0.0321621	0.0323784	0.0325896	0.0327962	0.0329985	0.0331968	0.0333918	0.0335837	0.0337731	0.0339606	0.0341465	0.0343315	0.0345162	0.0347012	0.034887	0.0350745	0.0352643	0.035457	0.0356536	0.0358546	0.0360611	0.0362737	0.0364933	0.0367209	0.0369574	0.0372036	0.0374605	0.0377291	0.0380103	0.0383051	0.0386145	0.0389394	0.0392809	0.03964	0.0400176	0.0404147	0.0408321	0.0412709	0.0417319	0.0422161	0.0427242	0.043257	0.0438154	0.0444	0.0450115	0.0456506	0.0463179
	-0.507001	0.0318716	0.0320929	0.0323086	0.032519	0.0327245	0.0329256	0.0331225	0.0333159	0.0335061	0.0336936	0.0338789	0.0340626	0.0342452	0.0344273	0.0346096	0.0347926	0.0349772	0.0351638	0.0353534	0.0355466	0.0357442	0.0359471	0.0361561	0.0363721	0.0365959	0.0368285	0.0370708	0.0373237	0.0375883	0.0378654	0.0381561	0.0384614	0.0387822	0.0391196	0.0394745	0.039848	0.0402409	0.0406543	0.0410891	0.0415462	0.0420264	0.0425307	0.0430597	0.0436144	0.0441955	0.0448036	0.0454394	0.0461035
	-0.50516	0.0318081	0.0320287	0.0322436	0.032453	0.0326573	0.0328569	0.0330523	0.0332439	0.0334322	0.0336176	0.0338007	0.0339819	0.034162	0.0343414	0.0345209	0.034701	0.0348824	0.0350659	0.0352521	0.0354419	0.035636	0.0358353	0.0360406	0.0362527	0.0364727	0.0367013	0.0369396	0.0371885	0.0374489	0.0377219	0.0380084	0.0383095	0.0386261	0.0389593	0.03931	0.0396793	0.040068	0.0404773	0.040908	0.041361	0.0418372	0.0423376	0.0428629	0.0434138	0.0439913	0.0445959	0.0452283	0.0458892
	-0.50332	0.0317494	0.0319692	0.032183	0.0323912	0.0325941	0.0327922	0.0329858	0.0331755	0.0333617	0.0335448	0.0337255	0.0339043	0.0340817	0.0342583	0.0344348	0.0346118	0.0347901	0.0349702	0.0351531	0.0353393	0.0355298	0.0357254	0.0359269	0.0361352	0.0363512	0.0365759	0.0368101	0.0370548	0.0373111	0.0375798	0.0378621	0.0381589	0.0384713	0.0388002	0.0391466	0.0395116	0.0398961	0.0403012	0.0407277	0.0411766	0.0416488	0.0421452	0.0426666	0.0432138	0.0437875	0.0443885	0.0450175	0.0456751
	-0.50148	0.031695	0.0319138	0.0321264	0.0323332	0.0325345	0.0327309	0.0329226	0.0331103	0.0332942	0.033475	0.0336532	0.0338294	0.034004	0.0341777	0.0343512	0.0345251	0.0347	0.0348768	0.0350562	0.0352389	0.0354257	0.0356175	0.0358152	0.0360195	0.0362315	0.0364521	0.0366822	0.0369227	0.0371748	0.0374393	0.0377173	0.0380098	0.0383178	0.0386423	0.0389845	0.0393451	0.0397254	0.0401262	0.0405485	0.0409932	0.0414613	0.0419537	0.0424711	0.0430145	0.0435845	0.0441819	0.0448074	0.0454616
	-0.499639	0.0316445	0.031862	0.0320733	0.0322785	0.0324782	0.0326726	0.0328624	0.0330479	0.0332295	0.0334079	0.0335835	0.0337569	0.0339287	0.0340994	0.0342698	0.0344405	0.0346121	0.0347855	0.0349613	0.0351404	0.0353235	0.0355115	0.0357053	0.0359057	0.0361136	0.0363301	0.036556	0.0367923	0.0370401	0.0373003	0.037574	0.0378621	0.0381658	0.038486	0.0388237	0.03918	0.0395559	0.0399524	0.0403705	0.040811	0.041275	0.0417633	0.0422767	0.0428162	0.0433824	0.0439761	0.0445981	0.0452489
	-0.497799	0.0315973	0.0318135	0.0320232	0.0322268	0.0324246	0.0326171	0.0328047	0.032988	0.0331672	0.0333431	0.033516	0.0336866	0.0338555	0.0340232	0.0341905	0.0343579	0.0345262	0.0346961	0.0348684	0.0350438	0.0352231	0.0354073	0.0355972	0.0357936	0.0359975	0.0362098	0.0364316	0.0366637	0.0369072	0.0371631	0.0374324	0.0377161	0.0380154	0.0383312	0.0386645	0.0390165	0.039388	0.0397802	0.0401939	0.0406302	0.04109	0.0415742	0.0420836	0.0426191	0.0431815	0.0437715	0.0443899	0.0450372
	-0.495959	0.031553	0.0317677	0.0319758	0.0321776	0.0323735	0.0325639	0.0327493	0.0329302	0.033107	0.0332803	0.0334505	0.0336183	0.0337842	0.0339489	0.034113	0.0342772	0.0344421	0.0346085	0.0347772	0.034949	0.0351246	0.0353049	0.0354909	0.0356833	0.0358831	0.0360914	0.0363089	0.0365368	0.036776	0.0370276	0.0372925	0.0375719	0.0378667	0.0381781	0.0385071	0.0388546	0.0392218	0.0396096	0.040019	0.040451	0.0409066	0.0413866	0.041892	0.0424236	0.0429821	0.0435684	0.0441831	0.0448269
	-0.494119	0.0315111	0.0317242	0.0319305	0.0321305	0.0323244	0.0325127	0.0326958	0.0328743	0.0330486	0.0332193	0.0333868	0.0335517	0.0337147	0.0338763	0.0340372	0.0341981	0.0343597	0.0345226	0.0346878	0.0348559	0.0350278	0.0352043	0.0353863	0.0355748	0.0357706	0.0359747	0.0361881	0.0364117	0.0366466	0.0368939	0.0371545	0.0374295	0.0377199	0.0380269	0.0383514	0.0386946	0.0390573	0.0394408	0.0398459	0.0402736	0.040725	0.0412009	0.0417022	0.0422297	0.0427844	0.0433669	0.0439779	0.0446183
	-0.492278	0.0314711	0.0316826	0.0318871	0.0320851	0.0322769	0.032463	0.0326439	0.03282	0.0329917	0.0331597	0.0333245	0.0334866	0.0336466	0.0338052	0.033963	0.0341206	0.0342788	0.0344383	0.0345999	0.0347644	0.0349326	0.0351054	0.0352835	0.035468	0.0356598	0.0358598	0.0360691	0.0362885	0.0365192	0.0367622	0.0370184	0.0372891	0.0375751	0.0378777	0.0381978	0.0385366	0.0388949	0.039274	0.0396748	0.0400982	0.0405454	0.0410171	0.0415143	0.0420378	0.0425886	0.0431673	0.0437747	0.0444115
	-0.490438	0.0314327	0.0316424	0.031845	0.032041	0.0322307	0.0324146	0.0325932	0.0327668	0.0329361	0.0331014	0.0332635	0.0334227	0.0335798	0.0337354	0.03389	0.0340444	0.0341994	0.0343555	0.0345136	0.0346745	0.0348391	0.0350081	0.0351824	0.035363	0.0355509	0.0357468	0.035952	0.0361673	0.0363937	0.0366324	0.0368844	0.0371507	0.0374324	0.0377306	0.0380463	0.0383807	0.0387347	0.0391094	0.0395059	0.0399251	0.0403679	0.0408355	0.0413286	0.0418482	0.042395	0.0429699	0.0435736	0.0442069
	-0.488598	0.0313954	0.0316032	0.0318039	0.0319979	0.0321855	0.0323671	0.0325434	0.0327146	0.0328813	0.0330441	0.0332034	0.0333599	0.0335141	0.0336667	0.0338182	0.0339695	0.0341212	0.034274	0.0344287	0.0345861	0.034747	0.0349124	0.035083	0.0352598	0.0354437	0.0356357	0.0358368	0.036048	0.0362703	0.0365048	0.0367525	0.0370145	0.0372919	0.0375858	0.0378972	0.0382271	0.0385768	0.0389472	0.0393393	0.0397543	0.0401929	0.0406563	0.0411454	0.0416609	0.0422039	0.042775	0.043375	0.0440048
	-0.486757	0.0313587	0.0315647	0.0317634	0.0319553	0.0321408	0.0323202	0.0324942	0.032663	0.0328272	0.0329874	0.0331441	0.0332978	0.0334492	0.0335989	0.0337474	0.0338956	0.0340441	0.0341937	0.0343451	0.034499	0.0346565	0.0348182	0.0349852	0.0351582	0.0353383	0.0355264	0.0357236	0.0359307	0.0361489	0.0363793	0.0366228	0.0368806	0.0371537	0.0374433	0.0377504	0.0380761	0.0384214	0.0387875	0.0391754	0.0395861	0.0400206	0.0404798	0.0409648	0.0414764	0.0420154	0.0425827	0.0431791	0.0438053
	-0.484917	0.0313223	0.0315264	0.0317232	0.0319131	0.0320964	0.0322736	0.0324453	0.0326117	0.0327735	0.0329312	0.0330853	0.0332364	0.033385	0.0335318	0.0336775	0.0338227	0.0339681	0.0341145	0.0342626	0.0344133	0.0345673	0.0347256	0.0348889	0.0350583	0.0352347	0.035419	0.0356123	0.0358155	0.0360297	0.036256	0.0364954	0.0367491	0.037018	0.0373033	0.0376062	0.0379276	0.0382687	0.0386305	0.0390142	0.0394207	0.039851	0.0403062	0.0407871	0.0412947	0.0418299	0.0423935	0.0429862	0.0436089
	-0.483077	0.0312858	0.031488	0.0316829	0.0318707	0.0320519	0.032227	0.0323964	0.0325606	0.03272	0.0328752	0.0330268	0.0331753	0.0333213	0.0334653	0.0336082	0.0337505	0.033893	0.0340363	0.0341813	0.0343287	0.0344795	0.0346344	0.0347943	0.0349601	0.0351329	0.0353135	0.035503	0.0357024	0.0359127	0.036135	0.0363704	0.03662	0.0368848	0.037166	0.0374646	0.0377819	0.0381188	0.0384765	0.0388559	0.0392583	0.0396845	0.0401356	0.0406126	0.0411163	0.0416476	0.0422075	0.0427966	0.0434158
	-0.481237	0.0312489	0.0314492	0.0316421	0.031828	0.0320071	0.0321801	0.0323473	0.0325093	0.0326664	0.0328193	0.0329684	0.0331144	0.0332578	0.0333993	0.0335394	0.033679	0.0338186	0.033959	0.034101	0.0342453	0.0343929	0.0345445	0.0347011	0.0348635	0.0350328	0.0352098	0.0353957	0.0355913	0.0357979	0.0360163	0.0362478	0.0364934	0.0367542	0.0370314	0.037326	0.0376391	0.0379719	0.0383255	0.0387008	0.0390991	0.0395213	0.0399684	0.0404414	0.0409413	0.0414689	0.042025	0.0426106	0.0432264
	-0.479396	0.0312111	0.0314096	0.0316006	0.0317845	0.0319617	0.0321327	0.0322978	0.0324575	0.0326125	0.0327631	0.0329099	0.0330535	0.0331945	0.0333334	0.033471	0.0336079	0.0337448	0.0338824	0.0340216	0.034163	0.0343075	0.034456	0.0346094	0.0347686	0.0349345	0.0351081	0.0352904	0.0354825	0.0356853	0.0359001	0.0361278	0.0363695	0.0366264	0.0368996	0.0371902	0.0374994	0.0378282	0.0381777	0.0385491	0.0389434	0.0393616	0.0398048	0.0402739	0.04077	0.0412939	0.0418464	0.0424285	0.0430409
	-0.477556	0.0311723	0.031369	0.0315582	0.0317402	0.0319154	0.0320844	0.0322475	0.0324052	0.0325581	0.0327065	0.0328511	0.0329925	0.0331311	0.0332677	0.0334029	0.0335372	0.0336716	0.0338065	0.033943	0.0340816	0.0342232	0.0343688	0.0345191	0.0346752	0.0348379	0.0350082	0.0351872	0.0353758	0.0355751	0.0357863	0.0360103	0.0362483	0.0365015	0.0367709	0.0370576	0.0373629	0.0376878	0.0380334	0.0384009	0.0387912	0.0392056	0.039645	0.0401103	0.0406027	0.0411229	0.041672	0.0422507	0.0428598
	-0.475716	0.0311321	0.0313271	0.0315144	0.0316946	0.031868	0.0320351	0.0321963	0.0323521	0.0325029	0.0326493	0.0327919	0.0329311	0.0330676	0.0332019	0.0333348	0.0334668	0.0335987	0.0337312	0.0338651	0.0340011	0.03414	0.0342828	0.0344303	0.0345834	0.034743	0.0349102	0.035086	0.0352713	0.0354673	0.035675	0.0358956	0.03613	0.0363795	0.0366453	0.0369283	0.0372298	0.0375509	0.0378928	0.0382564	0.038643	0.0390536	0.0394893	0.039951	0.0404397	0.0409564	0.041502	0.0420774	0.0426833
	-0.473875	0.0310902	0.0312835	0.0314692	0.0316477	0.0318193	0.0319846	0.032144	0.0322979	0.0324469	0.0325914	0.032732	0.0328693	0.0330037	0.033136	0.0332667	0.0333966	0.0335262	0.0336564	0.0337879	0.0339214	0.0340579	0.034198	0.0343428	0.0344931	0.0346499	0.0348142	0.0349869	0.0351691	0.0353619	0.0355664	0.0357836	0.0360147	0.0362607	0.0365229	0.0368024	0.0371003	0.0374178	0.037756	0.038116	0.0384989	0.0389059	0.039338	0.0397961	0.0402813	0.0407946	0.0413369	0.041909	0.0425118
	-0.472035	0.0310465	0.0312382	0.0314223	0.0315991	0.0317691	0.0319327	0.0320904	0.0322426	0.0323899	0.0325326	0.0326714	0.0328068	0.0329394	0.0330698	0.0331986	0.0333264	0.033454	0.033582	0.0337113	0.0338426	0.0339767	0.0341144	0.0342567	0.0344044	0.0345585	0.0347201	0.03489	0.0350693	0.0352591	0.0354605	0.0356745	0.0359024	0.0361451	0.036404	0.0366801	0.0369746	0.0372886	0.0376233	0.0379798	0.0383592	0.0387627	0.0391913	0.0396461	0.0401279	0.0406379	0.041177	0.041746	0.0423458
	-0.470195	0.0310007	0.0311909	0.0313734	0.0315487	0.0317172	0.0318793	0.0320354	0.032186	0.0323317	0.0324728	0.03261	0.0327437	0.0328746	0.0330032	0.0331302	0.0332562	0.0333819	0.033508	0.0336353	0.0337645	0.0338964	0.0340319	0.0341719	0.0343173	0.034469	0.0346279	0.0347952	0.0349718	0.0351589	0.0353574	0.0355685	0.0357933	0.036033	0.0362887	0.0365616	0.0368528	0.0371635	0.0374949	0.0378481	0.0382242	0.0386244	0.0390497	0.0395012	0.0399798	0.0404867	0.0410227	0.0415888	0.0421857
	-0.468354	0.0309527	0.0311415	0.0313226	0.0314964	0.0316635	0.0318241	0.0319788	0.032128	0.0322722	0.0324119	0.0325476	0.0326798	0.0328092	0.0329362	0.0330616	0.033186	0.03331	0.0334343	0.0335598	0.0336871	0.0338171	0.0339507	0.0340886	0.0342318	0.0343812	0.0345379	0.0347028	0.0348769	0.0350613	0.0352572	0.0354655	0.0356876	0.0359244	0.0361772	0.036447	0.0367352	0.0370429	0.0373712	0.0377212	0.0380942	0.0384912	0.0389134	0.0393618	0.0398375	0.0403414	0.0408745	0.0414377	0.042032
	-0.466514	0.0309023	0.0310898	0.0312696	0.0314421	0.0316079	0.0317672	0.0319206	0.0320685	0.0322114	0.0323498	0.0324841	0.032615	0.032743	0.0328687	0.0329927	0.0331156	0.0332381	0.033361	0.0334849	0.0336105	0.0337388	0.0338706	0.0340066	0.0341479	0.0342954	0.0344499	0.0346126	0.0347845	0.0349666	0.0351601	0.0353659	0.0355854	0.0358196	0.0360696	0.0363367	0.0366221	0.0369269	0.0372523	0.0375994	0.0379695	0.0383636	0.0387828	0.0392284	0.0397012	0.0402023	0.0407327	0.0412933	0.0418851
	-0.464674	0.0308495	0.0310357	0.0312143	0.0313857	0.0315503	0.0317085	0.0318607	0.0320075	0.0321492	0.0322864	0.0324197	0.0325494	0.0326763	0.0328007	0.0329235	0.0330452	0.0331664	0.033288	0.0334105	0.0335347	0.0336616	0.0337918	0.0339262	0.0340658	0.0342115	0.0343642	0.034525	0.0346949	0.0348749	0.0350662	0.0352698	0.0354869	0.0357187	0.0359663	0.0362309	0.0365137	0.0368159	0.0371386	0.0374831	0.0378504	0.0382418	0.0386584	0.0391012	0.0395714	0.0400699	0.0405979	0.0411561	0.0417456
	-0.462834	0.0307941	0.0309793	0.0311568	0.0313271	0.0314907	0.0316478	0.0317991	0.0319449	0.0320856	0.0322219	0.0323541	0.0324829	0.0326088	0.0327323	0.0328541	0.0329747	0.0330949	0.0332153	0.0333367	0.0334598	0.0335854	0.0337143	0.0338474	0.0339855	0.0341297	0.0342809	0.03444	0.0346081	0.0347863	0.0349757	0.0351774	0.0353925	0.0356221	0.0358675	0.0361299	0.0364103	0.0367101	0.0370305	0.0373725	0.0377374	0.0381263	0.0385404	0.0389808	0.0394486	0.0399448	0.0404705	0.0410265	0.0416139
	-0.460993	0.0307362	0.0309204	0.031097	0.0312664	0.031429	0.0315853	0.0317357	0.0318807	0.0320207	0.0321561	0.0322876	0.0324156	0.0325407	0.0326634	0.0327844	0.0329042	0.0330236	0.0331432	0.0332636	0.0333858	0.0335104	0.0336382	0.0337702	0.0339072	0.0340502	0.0342	0.0343578	0.0345245	0.0347011	0.0348889	0.0350889	0.0353022	0.03553	0.0357735	0.0360339	0.0363123	0.03661	0.0369282	0.0372681	0.0376308	0.0380175	0.0384295	0.0388677	0.0393333	0.0398274	0.0403511	0.0409052	0.0414907
	-0.459153	0.0306758	0.0308591	0.0310349	0.0312035	0.0313654	0.031521	0.0316708	0.0318151	0.0319544	0.0320893	0.0322201	0.0323476	0.0324721	0.0325942	0.0327146	0.0328339	0.0329526	0.0330716	0.0331914	0.0333129	0.0334367	0.0335638	0.033695	0.0338311	0.0339731	0.0341219	0.0342786	0.0344441	0.0346195	0.034806	0.0350046	0.0352164	0.0354427	0.0356845	0.0359432	0.0362199	0.0365159	0.0368322	0.0371702	0.0375311	0.0379159	0.0383259	0.0387623	0.039226	0.0397183	0.0402402	0.0407926	0.0413766
	-0.457313	0.030613	0.0307956	0.0309707	0.0311387	0.0313	0.031455	0.0316042	0.0317481	0.0318869	0.0320214	0.0321519	0.0322789	0.0324031	0.0325249	0.0326449	0.0327638	0.0328822	0.0330007	0.0331202	0.0332412	0.0333646	0.0334912	0.0336218	0.0337573	0.0338986	0.0340467	0.0342026	0.0343673	0.0345418	0.0347272	0.0349247	0.0351354	0.0353605	0.0356011	0.0358584	0.0361337	0.0364281	0.036743	0.0370794	0.0374387	0.0378219	0.0382303	0.0386651	0.0391273	0.039618	0.0401384	0.0406894	0.0412721
	-0.455472	0.0305478	0.0307299	0.0309044	0.0310719	0.0312328	0.0313875	0.0315363	0.0316798	0.0318184	0.0319526	0.0320829	0.0322098	0.0323338	0.0324555	0.0325754	0.0326942	0.0328124	0.0329309	0.0330502	0.033171	0.0332942	0.0334206	0.0335509	0.0336862	0.0338271	0.0339748	0.0341302	0.0342943	0.0344682	0.034653	0.0348497	0.0350596	0.0352838	0.0355234	0.0357797	0.0360539	0.0363472	0.0366609	0.0369961	0.0373541	0.0377361	0.0381432	0.0385767	0.0390376	0.0395272	0.0400464	0.0405963	0.041178
	-0.453632	0.0304805	0.0306621	0.0308363	0.0310035	0.0311641	0.0313185	0.0314672	0.0316106	0.0317491	0.0318833	0.0320136	0.0321405	0.0322645	0.0323863	0.0325063	0.0326252	0.0327436	0.0328622	0.0329816	0.0331026	0.0332259	0.0333523	0.0334827	0.0336179	0.0337589	0.0339064	0.0340617	0.0342256	0.0343992	0.0345836	0.03478	0.0349894	0.035213	0.035452	0.0357076	0.0359811	0.0362736	0.0365864	0.0369208	0.0372779	0.0376589	0.0380651	0.0384976	0.0389577	0.0394463	0.0399647	0.0405138	0.0410948
	-0.451792	0.0304113	0.0305926	0.0307666	0.0309336	0.0310941	0.0312485	0.0313971	0.0315406	0.0316792	0.0318136	0.0319441	0.0320712	0.0321956	0.0323177	0.032438	0.0325573	0.0326761	0.0327951	0.0329149	0.0330363	0.0331599	0.0332867	0.0334175	0.033553	0.0336942	0.033842	0.0339974	0.0341614	0.0343351	0.0345195	0.0347158	0.0349251	0.0351485	0.0353873	0.0356426	0.0359157	0.0362078	0.0365201	0.036854	0.0372105	0.037591	0.0379966	0.0384285	0.038888	0.0393761	0.039894	0.0404427	0.0410233
	-0.449952	0.0303405	0.0305217	0.0306955	0.0308625	0.0310231	0.0311776	0.0313265	0.0314702	0.0316091	0.0317438	0.0318747	0.0320024	0.0321272	0.0322499	0.0323708	0.0324907	0.0326102	0.0327298	0.0328503	0.0329723	0.0330967	0.0332242	0.0333555	0.0334917	0.0336335	0.0337818	0.0339378	0.0341023	0.0342764	0.0344612	0.0346578	0.0348673	0.0350909	0.0353298	0.0355852	0.0358583	0.0361503	0.0364626	0.0367962	0.0371526	0.0375329	0.0379383	0.03837	0.0388293	0.0393172	0.039835	0.0403836	0.0409642
	-0.448111	0.0302684	0.0304495	0.0306235	0.0307907	0.0309515	0.0311063	0.0312555	0.0313997	0.0315391	0.0316744	0.031806	0.0319343	0.0320599	0.0321833	0.0323051	0.0324259	0.0325463	0.0326668	0.0327883	0.0329113	0.0330366	0.0331651	0.0332974	0.0334345	0.0335772	0.0337265	0.0338833	0.0340486	0.0342235	0.034409	0.0346063	0.0348164	0.0350406	0.03528	0.0355358	0.0358093	0.0361017	0.0364142	0.0367482	0.0371047	0.0374852	0.0378908	0.0383227	0.0387821	0.0392703	0.0397883	0.0403372	0.0409182
	-0.446271	0.0301953	0.0303767	0.0305509	0.0307184	0.0308796	0.0310349	0.0311847	0.0313295	0.0314697	0.0316058	0.0317382	0.0318674	0.031994	0.0321185	0.0322414	0.0323633	0.0324849	0.0326066	0.0327293	0.0328536	0.0329802	0.0331099	0.0332436	0.0333819	0.0335259	0.0336764	0.0338344	0.0340009	0.034177	0.0343636	0.0345619	0.034773	0.0349981	0.0352384	0.0354951	0.0357694	0.0360625	0.0363757	0.0367103	0.0370675	0.0374486	0.0378547	0.0382872	0.0387473	0.039236	0.0397546	0.0403043	0.040886
	-0.444431	0.0301219	0.0303036	0.0304782	0.0306463	0.030808	0.030964	0.0311146	0.0312602	0.0314013	0.0315384	0.0316719	0.0318023	0.0319301	0.0320559	0.0321801	0.0323035	0.0324264	0.0325497	0.0326739	0.0327998	0.032928	0.0330593	0.0331945	0.0333345	0.0334801	0.0336322	0.0337917	0.0339598	0.0341373	0.0343254	0.0345252	0.0347377	0.0349641	0.0352057	0.0354636	0.0357391	0.0360334	0.0363477	0.0366834	0.0370416	0.0374236	0.0378308	0.0382643	0.0387253	0.039215	0.0397347	0.0402854	0.0408683
	-0.44259	0.0300485	0.0302307	0.030406	0.0305747	0.0307373	0.0308941	0.0310457	0.0311923	0.0313346	0.0314729	0.0316077	0.0317395	0.0318688	0.0319961	0.0321219	0.0322469	0.0323716	0.0324967	0.0326227	0.0327504	0.0328805	0.0330137	0.0331509	0.0332928	0.0334403	0.0335943	0.0337558	0.0339258	0.0341052	0.0342951	0.0344967	0.034711	0.0349392	0.0351825	0.035442	0.0357191	0.0360149	0.0363308	0.0366679	0.0370276	0.037411	0.0378196	0.0382544	0.0387168	0.039208	0.0397291	0.0402813	0.0408658
	-0.44075	0.0299758	0.0301587	0.0303348	0.0305044	0.0306679	0.0308258	0.0309786	0.0311265	0.0312701	0.0314099	0.0315462	0.0316796	0.0318106	0.0319397	0.0320674	0.0321943	0.032321	0.0324481	0.0325763	0.0327061	0.0328384	0.0329739	0.0331133	0.0332574	0.0334072	0.0335635	0.0337273	0.0338995	0.0340812	0.0342734	0.0344771	0.0346936	0.0349239	0.0351692	0.0354308	0.0357099	0.0360077	0.0363255	0.0366645	0.037026	0.0374114	0.0378217	0.0382584	0.0387226	0.0392156	0.0397386	0.0402928	0.0408792
	-0.43891	0.0299044	0.0300882	0.0302652	0.0304359	0.0306006	0.0307598	0.0309139	0.0310633	0.0312085	0.0313499	0.0314881	0.0316233	0.0317563	0.0318874	0.0320173	0.0321464	0.0322753	0.0324048	0.0325353	0.0326676	0.0328024	0.0329404	0.0330823	0.0332291	0.0333815	0.0335404	0.0337068	0.0338817	0.034066	0.0342607	0.034467	0.034686	0.0349189	0.0351667	0.0354308	0.0357123	0.0360124	0.0363326	0.0366739	0.0370377	0.0374253	0.0378379	0.0382768	0.0387433	0.0392386	0.0397638	0.0403203	0.0409091
	-0.43707	0.0298351	0.0300199	0.0301981	0.03037	0.0305361	0.0306968	0.0308525	0.0310036	0.0311506	0.0312939	0.031434	0.0315714	0.0317066	0.03184	0.0319722	0.0321038	0.0322353	0.0323673	0.0325005	0.0326356	0.0327732	0.032914	0.0330588	0.0332085	0.0333638	0.0335257	0.0336951	0.0338729	0.0340602	0.0342579	0.0344671	0.0346891	0.0349248	0.0351755	0.0354424	0.0357267	0.0360297	0.0363526	0.0366966	0.0370632	0.0374534	0.0378687	0.0383103	0.0387794	0.0392774	0.0398054	0.0403646	0.0409563
	-0.435229	0.0297685	0.0299546	0.0301341	0.0303075	0.0304752	0.0306375	0.030795	0.0309481	0.0310971	0.0312425	0.0313849	0.0315246	0.0316622	0.0317982	0.031933	0.0320673	0.0322017	0.0323366	0.0324728	0.0326108	0.0327515	0.0328954	0.0330435	0.0331964	0.033355	0.0335201	0.0336928	0.0338739	0.0340645	0.0342655	0.0344781	0.0347033	0.0349423	0.0351963	0.0354665	0.035754	0.0360601	0.0363862	0.0367334	0.037103	0.0374964	0.0379148	0.0383594	0.0388317	0.0393328	0.0398639	0.0404263	0.0410212
	-0.433389	0.0297055	0.029893	0.0300741	0.0302492	0.0304186	0.0305829	0.0307424	0.0308976	0.0310489	0.0311967	0.0313415	0.0314838	0.0316241	0.0317628	0.0319006	0.0320379	0.0321752	0.0323133	0.0324527	0.0325941	0.0327381	0.0328855	0.033037	0.0331934	0.0333556	0.0335244	0.0337007	0.0338854	0.0340797	0.0342843	0.0345006	0.0347295	0.0349721	0.0352297	0.0355035	0.0357946	0.0361043	0.0364339	0.0367847	0.0371578	0.0375547	0.0379766	0.0384248	0.0389006	0.0394052	0.0399399	0.0405059	0.0411045
	-0.431549	0.029647	0.0298361	0.0300189	0.0301959	0.0303674	0.0305337	0.0306955	0.030853	0.0310068	0.0311572	0.0313047	0.0314498	0.031593	0.0317348	0.0318757	0.0320162	0.0321569	0.0322984	0.0324413	0.0325862	0.0327339	0.032885	0.0330403	0.0332005	0.0333665	0.0335392	0.0337194	0.0339082	0.0341063	0.034315	0.0345353	0.0347681	0.0350148	0.0352764	0.0355541	0.0358492	0.0361629	0.0364964	0.0368511	0.0372282	0.037629	0.0380548	0.0385069	0.0389866	0.0394952	0.0400339	0.040604	0.0412067
	-0.429708	0.0295938	0.0297848	0.0299696	0.0301486	0.0303223	0.030491	0.0306552	0.0308153	0.0309717	0.031125	0.0312754	0.0314236	0.03157	0.031715	0.0318593	0.0320032	0.0321475	0.0322927	0.0324393	0.0325881	0.0327396	0.0328947	0.033054	0.0332183	0.0333885	0.0335654	0.0337498	0.0339428	0.0341452	0.0343582	0.0345828	0.03482	0.035071	0.0353369	0.035619	0.0359184	0.0362364	0.0365743	0.0369332	0.0373146	0.0377197	0.0381499	0.0386063	0.0390904	0.0396033	0.0401464	0.040721	0.0413281
	-0.427868	0.029547	0.02974	0.0299269	0.0301082	0.0302843	0.0304556	0.0306225	0.0307854	0.0309447	0.031101	0.0312546	0.031406	0.0315558	0.0317043	0.0318522	0.0319999	0.0321479	0.032297	0.0324476	0.0326004	0.0327561	0.0329154	0.033079	0.0332477	0.0334223	0.0336036	0.0337925	0.03399	0.0341971	0.0344146	0.0346438	0.0348856	0.0351413	0.0354119	0.0356986	0.0360027	0.0363253	0.0366679	0.0370315	0.0374176	0.0378274	0.0382622	0.0387234	0.0392122	0.0397299	0.0402778	0.0408572	0.0414694
	-0.426028	0.0295075	0.0297027	0.029892	0.0300758	0.0302545	0.0304285	0.0305983	0.0307642	0.0309267	0.0310862	0.0312432	0.0313981	0.0315515	0.0317037	0.0318554	0.032007	0.0321591	0.0323122	0.0324671	0.0326242	0.0327843	0.032948	0.0331161	0.0332894	0.0334686	0.0336546	0.0338483	0.0340506	0.0342624	0.0344849	0.0347189	0.0349657	0.0352263	0.0355018	0.0357935	0.0361026	0.0364302	0.0367778	0.0371465	0.0375376	0.0379524	0.0383923	0.0388586	0.0393525	0.0398754	0.0404285	0.0410132	0.0416306
	-0.424187	0.0294763	0.0296739	0.0298658	0.0300523	0.0302339	0.0304108	0.0305837	0.0307528	0.0309186	0.0310816	0.0312422	0.0314008	0.0315579	0.0317141	0.0318698	0.0320255	0.0321818	0.0323393	0.0324985	0.0326602	0.0328248	0.0329932	0.033166	0.0333441	0.0335282	0.0337191	0.0339178	0.0341251	0.034342	0.0345695	0.0348087	0.0350607	0.0353265	0.0356072	0.0359042	0.0362185	0.0365515	0.0369044	0.0372784	0.0376749	0.0380951	0.0385404	0.0390121	0.0395116	0.04004	0.0405987	0.041189	0.0418122
	-0.422347	0.0294544	0.0296547	0.0298494	0.0300388	0.0302233	0.0304035	0.0305796	0.0307521	0.0309215	0.0310881	0.0312525	0.031415	0.0315761	0.0317364	0.0318963	0.0320563	0.032217	0.032379	0.0325429	0.0327092	0.0328786	0.0330518	0.0332296	0.0334126	0.0336017	0.0337978	0.0340016	0.0342141	0.0344364	0.0346692	0.0349138	0.0351711	0.0354424	0.0357286	0.0360311	0.036351	0.0366896	0.0370481	0.0374277	0.0378299	0.0382559	0.0387069	0.0391844	0.0396897	0.040224	0.0407887	0.041385	0.0420143
	-0.420507	0.029443	0.0296461	0.0298437	0.0300362	0.030224	0.0304075	0.0305871	0.0307632	0.0309363	0.0311068	0.0312751	0.0314416	0.031607	0.0317715	0.0319358	0.0321003	0.0322656	0.0324323	0.0326008	0.032772	0.0329463	0.0331245	0.0333074	0.0334956	0.0336899	0.0338912	0.0341004	0.0343184	0.034546	0.0347844	0.0350346	0.0352975	0.0355744	0.0358664	0.0361747	0.0365004	0.0368448	0.0372091	0.0375947	0.0380029	0.0384348	0.038892	0.0393756	0.039887	0.0404276	0.0409986	0.0416013	0.042237
	-0.418667	0.029443	0.0296491	0.0298499	0.0300457	0.0302369	0.0304239	0.0306072	0.0307871	0.030964	0.0311385	0.0313109	0.0314817	0.0316514	0.0318204	0.0319892	0.0321583	0.0323283	0.0324998	0.0326732	0.0328494	0.0330288	0.0332121	0.0334002	0.0335936	0.0337933	0.0340001	0.0342148	0.0344383	0.0346716	0.0349156	0.0351715	0.0354403	0.035723	0.0360209	0.0363351	0.0366669	0.0370173	0.0373878	0.0377796	0.038194	0.0386323	0.0390957	0.0395858	0.0401037	0.0406508	0.0412284	0.0418379	0.0424805
	-0.416826	0.0294555	0.0296648	0.0298689	0.0300681	0.0302629	0.0304537	0.0306407	0.0308246	0.0310056	0.0311842	0.0313609	0.0315361	0.0317102	0.0318838	0.0320572	0.0322311	0.032406	0.0325823	0.0327608	0.032942	0.0331266	0.0333152	0.0335085	0.0337074	0.0339126	0.0341249	0.0343451	0.0345743	0.0348134	0.0350633	0.035325	0.0355997	0.0358885	0.0361925	0.0365128	0.0368508	0.0372075	0.0375843	0.0379825	0.0384034	0.0388482	0.0393183	0.0398151	0.0403398	0.0408938	0.0414783	0.0420949	0.0427446
	-0.414986	0.0294815	0.0296942	0.0299017	0.0301046	0.0303031	0.0304977	0.0306888	0.0308767	0.0310619	0.0312449	0.0314259	0.0316056	0.0317843	0.0319625	0.0321408	0.0323195	0.0324993	0.0326807	0.0328642	0.0330506	0.0332404	0.0334343	0.0336331	0.0338374	0.0340481	0.034266	0.034492	0.034727	0.0349718	0.0352276	0.0354954	0.0357762	0.0360711	0.0363813	0.0367079	0.0370522	0.0374154	0.0377988	0.0382036	0.0386312	0.0390828	0.0395598	0.0400635	0.0405952	0.0411564	0.0417482	0.0423721	0.0430293
	-0.413146	0.0295219	0.0297381	0.0299493	0.030156	0.0303584	0.030557	0.0307522	0.0309443	0.0311338	0.0313212	0.0315068	0.031691	0.0318744	0.0320574	0.0322405	0.0324241	0.0326089	0.0327954	0.0329841	0.0331757	0.0333708	0.0335701	0.0337743	0.0339841	0.0342004	0.034424	0.0346557	0.0348965	0.0351473	0.0354091	0.0356829	0.0359698	0.036271	0.0365875	0.0369206	0.0372714	0.0376412	0.0380313	0.0384429	0.0388773	0.0393359	0.03982	0.0403309	0.04087	0.0414385	0.0420379	0.0426694	0.0433344
	-0.411305	0.0295777	0.0297976	0.0300126	0.0302232	0.0304296	0.0306323	0.0308317	0.0310282	0.0312222	0.031414	0.0316042	0.0317931	0.0319813	0.0321691	0.032357	0.0325457	0.0327355	0.0329271	0.033121	0.0333178	0.0335182	0.0337229	0.0339325	0.0341479	0.0343698	0.0345991	0.0348366	0.0350832	0.0353399	0.0356077	0.0358877	0.0361808	0.0364883	0.0368113	0.0371508	0.0375083	0.0378848	0.0382817	0.0387003	0.0391418	0.0396075	0.0400989	0.0406172	0.0411638	0.04174	0.0423472	0.0429866	0.0436597
	-0.409465	0.0296498	0.0298735	0.0300924	0.030307	0.0305176	0.0307245	0.0309283	0.0311292	0.0313276	0.031524	0.0317189	0.0319125	0.0321055	0.0322981	0.032491	0.0326847	0.0328795	0.0330762	0.0332753	0.0334773	0.0336831	0.0338931	0.0341082	0.0343291	0.0345566	0.0347916	0.0350348	0.0352873	0.03555	0.0358238	0.0361099	0.0364093	0.0367231	0.0370526	0.0373987	0.0377629	0.0381462	0.0385501	0.0389757	0.0394244	0.0398975	0.0403963	0.0409223	0.0414766	0.0420607	0.0426758	0.0433234	0.0440048
	-0.407625	0.0297389	0.0299665	0.0301895	0.0304082	0.030623	0.0308343	0.0310425	0.0312478	0.0314509	0.0316519	0.0318514	0.0320498	0.0322476	0.0324451	0.0326429	0.0328415	0.0330415	0.0332432	0.0334474	0.0336547	0.0338657	0.0340811	0.0343016	0.034528	0.0347611	0.0350016	0.0352506	0.0355089	0.0357775	0.0360574	0.0363496	0.0366553	0.0369755	0.0373114	0.0376642	0.0380351	0.0384253	0.0388362	0.039269	0.039725	0.0402056	0.040712	0.0412457	0.041808	0.0424001	0.0430236	0.0436796	0.0443695
	-0.405785	0.0298459	0.0300775	0.0303046	0.0305276	0.0307467	0.0309623	0.0311749	0.0313848	0.0315924	0.0317982	0.0320024	0.0322055	0.0324081	0.0326105	0.0328132	0.0330167	0.0332217	0.0334285	0.0336378	0.0338502	0.0340664	0.0342871	0.0345129	0.0347447	0.0349832	0.0352294	0.035484	0.0357481	0.0360226	0.0363084	0.0366068	0.0369186	0.0372452	0.0375876	0.037947	0.0383247	0.0387219	0.0391399	0.0395799	0.0400434	0.0405315	0.0410457	0.0415873	0.0421577	0.0427581	0.04339	0.0440546	0.0447533
	-0.403944	0.0299713	0.0302071	0.0304384	0.0306656	0.0308891	0.0311092	0.0313262	0.0315407	0.0317529	0.0319632	0.0321722	0.03238	0.0325874	0.0327946	0.0330021	0.0332106	0.0334204	0.0336322	0.0338465	0.034064	0.0342853	0.0345111	0.0347422	0.0349793	0.0352232	0.0354749	0.0357351	0.0360048	0.0362851	0.0365769	0.0368812	0.0371993	0.0375322	0.0378811	0.0382471	0.0386316	0.0390358	0.0394609	0.0399083	0.0403792	0.040875	0.0413971	0.0419467	0.0425253	0.0431341	0.0437746	0.044448	0.0451558
	-0.402104	0.0301158	0.0303557	0.0305913	0.0308228	0.0310507	0.0312752	0.0314968	0.0317158	0.0319326	0.0321475	0.0323611	0.0325737	0.0327857	0.0329976	0.03321	0.0334232	0.0336378	0.0338545	0.0340737	0.0342961	0.0345224	0.0347533	0.0349895	0.0352318	0.035481	0.035738	0.0360037	0.036279	0.036565	0.0368626	0.0371729	0.0374971	0.0378363	0.0381916	0.0385642	0.0389555	0.0393666	0.0397989	0.0402536	0.0407321	0.0412357	0.0417657	0.0423235	0.0429104	0.0435278	0.044177	0.0448594	0.0455764
	-0.400264	0.0302798	0.0305239	0.0307638	0.0309997	0.0312319	0.0314609	0.0316869	0.0319104	0.0321318	0.0323513	0.0325694	0.0327866	0.0330033	0.0332198	0.0334368	0.0336547	0.0338741	0.0340954	0.0343194	0.0345467	0.0347778	0.0350136	0.0352548	0.0355021	0.0357565	0.0360187	0.0362897	0.0365705	0.0368621	0.0371654	0.0374816	0.0378118	0.0381571	0.0385188	0.038898	0.039296	0.0397141	0.0401535	0.0406156	0.0411017	0.0416131	0.0421511	0.0427171	0.0433125	0.0439386	0.0445967	0.0452883	0.0460146
	-0.398423	0.0304637	0.0307121	0.0309562	0.0311964	0.0314331	0.0316664	0.0318969	0.0321249	0.0323507	0.0325747	0.0327973	0.033019	0.0332402	0.0334613	0.0336828	0.0339052	0.0341291	0.0343551	0.0345837	0.0348156	0.0350514	0.035292	0.0355379	0.0357902	0.0360495	0.0363168	0.036593	0.0368791	0.0371761	0.037485	0.0378069	0.038143	0.0384945	0.0388625	0.0392482	0.0396529	0.0400779	0.0405244	0.0409939	0.0414875	0.0420067	0.0425528	0.0431272	0.0437311	0.044366	0.0450332	0.045734	0.0464698
	-0.396583	0.0306677	0.0309204	0.0311688	0.0314133	0.0316543	0.031892	0.0321269	0.0323592	0.0325894	0.0328178	0.0330448	0.0332709	0.0334964	0.0337219	0.0339478	0.0341746	0.0344029	0.0346333	0.0348663	0.0351027	0.035343	0.0355881	0.0358388	0.0360957	0.0363598	0.036632	0.0369132	0.0372044	0.0375067	0.0378211	0.0381486	0.0384905	0.038848	0.0392221	0.0396143	0.0400256	0.0404575	0.0409111	0.0413879	0.0418892	0.0424162	0.0429704	0.0435531	0.0441657	0.0448094	0.0454858	0.046196	0.0469414
	-0.394743	0.0308922	0.031149	0.0314017	0.0316505	0.0318957	0.0321378	0.0323769	0.0326135	0.032848	0.0330806	0.0333119	0.0335422	0.033772	0.0340016	0.0342317	0.0344628	0.0346953	0.0349299	0.0351671	0.0354078	0.0356524	0.0359019	0.0361569	0.0364184	0.0366871	0.036964	0.0372501	0.0375463	0.0378536	0.0381733	0.0385063	0.0388539	0.0392172	0.0395974	0.0399959	0.0404138	0.0408524	0.0413131	0.0417973	0.0423061	0.042841	0.0434033	0.0439944	0.0446157	0.0452684	0.0459539	0.0466736	0.0474289
	-0.392902	0.031137	0.031398	0.0316549	0.0319079	0.0321573	0.0324036	0.0326469	0.0328877	0.0331262	0.033363	0.0335984	0.0338328	0.0340666	0.0343003	0.0345344	0.0347694	0.0350059	0.0352445	0.0354858	0.0357305	0.0359793	0.0362329	0.0364922	0.0367579	0.037031	0.0373125	0.0376031	0.0379041	0.0382164	0.0385412	0.0388796	0.0392326	0.0396017	0.0399879	0.0403925	0.0408169	0.0412623	0.04173	0.0422214	0.0427377	0.0432805	0.043851	0.0444505	0.0450804	0.0457422	0.046437	0.0471663	0.0479314
	-0.391062	0.0314022	0.0316674	0.0319284	0.0321855	0.032439	0.0326893	0.0329367	0.0331815	0.033424	0.0336648	0.0339041	0.0341423	0.03438	0.0346175	0.0348555	0.0350943	0.0353346	0.035577	0.0358221	0.0360706	0.0363233	0.0365808	0.0368441	0.0371139	0.0373912	0.0376769	0.037972	0.0382776	0.0385947	0.0389244	0.0392679	0.0396263	0.040001	0.040393	0.0408037	0.0412345	0.0416865	0.0421611	0.0426597	0.0431836	0.0437342	0.0443128	0.0449207	0.0455594	0.0462302	0.0469344	0.0476734	0.0484485
	-0.389222	0.0316877	0.0319569	0.0322219	0.032483	0.0327405	0.0329948	0.033246	0.0334947	0.0337411	0.0339856	0.0342286	0.0344706	0.0347119	0.0349531	0.0351946	0.035437	0.0356808	0.0359268	0.0361755	0.0364276	0.0366839	0.0369451	0.0372122	0.0374859	0.0377671	0.0380569	0.0383563	0.0386662	0.0389879	0.0393223	0.0396708	0.0400344	0.0404145	0.0408122	0.041229	0.0416659	0.0421245	0.042606	0.0431117	0.0436431	0.0442014	0.0447881	0.0454045	0.046052	0.0467319	0.0474455	0.0481942	0.0489793
	-0.387382	0.0319931	0.0322663	0.0325353	0.0328003	0.0330616	0.0333197	0.0335747	0.033827	0.0340771	0.0343251	0.0345717	0.0348171	0.0350619	0.0353064	0.0355513	0.035797	0.0360442	0.0362935	0.0365455	0.036801	0.0370607	0.0373254	0.037596	0.0378733	0.0381583	0.038452	0.0387553	0.0390695	0.0393955	0.0397345	0.0400878	0.0404564	0.0408418	0.0412451	0.0416676	0.0421108	0.0425758	0.043064	0.0435768	0.0441156	0.0446817	0.0452765	0.0459013	0.0465576	0.0472465	0.0479696	0.0487281	0.0495233
	-0.385541	0.0323183	0.0325953	0.0328681	0.0331368	0.0334019	0.0336636	0.0339221	0.034178	0.0344315	0.0346829	0.0349328	0.0351815	0.0354294	0.0356771	0.0359251	0.036174	0.0364243	0.0366766	0.0369317	0.0371903	0.0374532	0.0377211	0.0379949	0.0382757	0.0385642	0.0388615	0.0391686	0.0394868	0.0398169	0.0401604	0.0405182	0.0408918	0.0412823	0.041691	0.0421192	0.0425684	0.0430397	0.0435346	0.0440544	0.0446006	0.0451744	0.0457772	0.0464104	0.0470754	0.0477735	0.0485061	0.0492744	0.0500798
	-0.383701	0.0326628	0.0329435	0.03322	0.0334923	0.0337609	0.034026	0.034288	0.0345471	0.0348038	0.0350585	0.0353114	0.0355631	0.035814	0.0360647	0.0363155	0.0365672	0.0368203	0.0370755	0.0373335	0.0375949	0.0378607	0.0381316	0.0384085	0.0386924	0.0389842	0.0392849	0.0395957	0.0399176	0.0402517	0.0405993	0.0409616	0.0413399	0.0417353	0.0421493	0.0425832	0.0430382	0.0435157	0.0440172	0.044544	0.0450974	0.0456788	0.0462897	0.0469313	0.047605	0.0483122	0.0490542	0.0498324	0.050648
	-0.381861	0.033026	0.0333104	0.0335903	0.0338661	0.0341381	0.0344065	0.0346716	0.0349339	0.0351936	0.0354511	0.0357069	0.0359614	0.0362151	0.0364684	0.0367219	0.0369762	0.0372319	0.0374896	0.0377502	0.0380143	0.0382827	0.0385563	0.0388361	0.0391229	0.0394177	0.0397217	0.0400358	0.0403613	0.0406992	0.0410508	0.0414174	0.0418002	0.0422004	0.0426195	0.0430588	0.0435196	0.0440033	0.0445112	0.0450448	0.0456054	0.0461945	0.0468133	0.0474632	0.0481457	0.048862	0.0496135	0.0504015	0.0512274
	-0.38002	0.0334076	0.0336954	0.0339787	0.0342578	0.0345329	0.0348043	0.0350725	0.0353376	0.0356001	0.0358604	0.0361188	0.0363758	0.036632	0.0368877	0.0371436	0.0374002	0.0376582	0.0379183	0.0381812	0.0384477	0.0387185	0.0389947	0.039277	0.0395665	0.0398642	0.0401711	0.0404884	0.0408172	0.0411588	0.0415142	0.0418849	0.042272	0.0426769	0.043101	0.0435456	0.044012	0.0445017	0.045016	0.0455564	0.0461241	0.0467206	0.0473473	0.0480056	0.0486967	0.0494221	0.0501831	0.050981	0.0518171
	-0.37818	0.0338068	0.0340979	0.0343844	0.0346665	0.0349446	0.035219	0.0354898	0.0357576	0.0360227	0.0362854	0.0365463	0.0368056	0.037064	0.0373219	0.0375799	0.0378386	0.0380987	0.0383609	0.0386259	0.0388945	0.0391675	0.0394459	0.0397306	0.0400226	0.0403229	0.0406326	0.0409529	0.0412849	0.0416298	0.0419889	0.0423634	0.0427548	0.0431642	0.0435932	0.0440429	0.0445149	0.0450104	0.045531	0.046078	0.0466528	0.0472568	0.0478913	0.0485578	0.0492576	0.0499921	0.0507625	0.0515703	0.0524166
	-0.37634	0.0342229	0.0345172	0.0348067	0.0350917	0.0353726	0.0356496	0.0359231	0.0361933	0.0364607	0.0367257	0.0369886	0.03725	0.0375104	0.0377702	0.0380301	0.0382907	0.0385526	0.0388166	0.0390835	0.039354	0.039629	0.0399094	0.0401962	0.0404905	0.0407932	0.0411055	0.0414285	0.0417635	0.0421116	0.0424742	0.0428525	0.0432479	0.0436617	0.0440953	0.0445501	0.0450275	0.0455289	0.0460556	0.0466091	0.0471909	0.0478022	0.0484446	0.0491193	0.0498277	0.0505712	0.0513511	0.0521687	0.0530253
	-0.3745	0.0346553	0.0349525	0.0352449	0.0355327	0.0358161	0.0360956	0.0363714	0.0366438	0.0369133	0.0371803	0.0374452	0.0377084	0.0379705	0.038232	0.0384935	0.0387557	0.0390192	0.0392848	0.0395533	0.0398255	0.0401022	0.0403844	0.0406732	0.0409695	0.0412744	0.0415891	0.0419147	0.0422525	0.0426037	0.0429695	0.0433515	0.0437507	0.0441688	0.0446069	0.0450667	0.0455493	0.0460563	0.0465891	0.0471491	0.0477378	0.0483564	0.0490065	0.0496893	0.0504063	0.0511588	0.0519481	0.0527755	0.0536424
	-0.372659	0.0351031	0.0354032	0.0356982	0.0359885	0.0362743	0.036556	0.0368339	0.0371084	0.0373798	0.0376485	0.037915	0.0381798	0.0384435	0.0387064	0.0389694	0.0392329	0.0394978	0.0397648	0.0400346	0.0403082	0.0405865	0.0408703	0.0411608	0.0414589	0.0417659	0.0420827	0.0424108	0.0427512	0.0431052	0.0434743	0.0438596	0.0442626	0.0446848	0.0451274	0.0455919	0.0460797	0.0465923	0.047131	0.0476974	0.0482928	0.0489187	0.0495764	0.0502673	0.0509928	0.0517542	0.0525529	0.0533902	0.0542673
	-0.370819	0.0355656	0.0358683	0.0361658	0.0364584	0.0367465	0.0370302	0.03731	0.0375862	0.0378593	0.0381296	0.0383975	0.0386637	0.0389285	0.0391927	0.0394568	0.0397215	0.0399876	0.0402557	0.0405267	0.0408015	0.0410811	0.0413663	0.0416583	0.0419581	0.0422669	0.0425858	0.042916	0.0432589	0.0436157	0.0439877	0.0443763	0.044783	0.0452091	0.045656	0.0461251	0.046618	0.0471361	0.0476807	0.0482534	0.0488555	0.0494885	0.0501538	0.0508527	0.0515867	0.052357	0.053165	0.0540121	0.0548994
	-0.368979	0.036042	0.0363471	0.0366469	0.0369416	0.0372317	0.0375172	0.0377987	0.0380765	0.038351	0.0386226	0.0388917	0.039159	0.0394249	0.0396901	0.0399552	0.0402208	0.0404877	0.0407568	0.0410288	0.0413046	0.0415853	0.0418717	0.0421651	0.0424663	0.0427768	0.0430975	0.0434298	0.043775	0.0441343	0.0445092	0.044901	0.0453111	0.045741	0.0461921	0.0466658	0.0471637	0.0476871	0.0482375	0.0488163	0.0494251	0.0500652	0.050738	0.0514449	0.0521872	0.0529664	0.0537838	0.0546406	0.0555381
	-0.367138	0.0365312	0.0368386	0.0371405	0.0374372	0.037729	0.0380163	0.0382992	0.0385784	0.038854	0.0391267	0.0393969	0.0396651	0.0399318	0.0401978	0.0404635	0.0407299	0.0409975	0.0412673	0.0415401	0.0418168	0.0420983	0.0423858	0.0426803	0.0429829	0.0432948	0.0436172	0.0439514	0.0442988	0.0446605	0.0450381	0.045433	0.0458465	0.04628	0.0467352	0.0472134	0.0477161	0.0482447	0.0488008	0.0493858	0.0500011	0.0506482	0.0513284	0.0520432	0.0527939	0.0535819	0.0544085	0.055275	0.0561827
	-0.365298	0.0370325	0.037342	0.0376459	0.0379444	0.0382378	0.0385264	0.0388107	0.0390909	0.0393676	0.0396412	0.0399121	0.040181	0.0404484	0.0407149	0.0409812	0.041248	0.0415162	0.0417865	0.0420599	0.0423372	0.0426195	0.0429079	0.0432033	0.0435071	0.0438203	0.0441442	0.0444802	0.0448296	0.0451936	0.0455738	0.0459716	0.0463883	0.0468255	0.0472846	0.0477672	0.0482746	0.0488084	0.0493701	0.0499611	0.0505829	0.0512369	0.0519245	0.0526471	0.0534061	0.0542029	0.0550387	0.0559149	0.0568327
	-0.363458	0.037545	0.0378565	0.0381621	0.0384621	0.0387569	0.0390468	0.0393321	0.0396133	0.0398908	0.040165	0.0404366	0.0407059	0.0409737	0.0412406	0.0415073	0.0417744	0.0420429	0.0423136	0.0425874	0.0428652	0.0431481	0.0434371	0.0437334	0.0440381	0.0443525	0.0446779	0.0450155	0.0453668	0.045733	0.0461157	0.0465162	0.0469361	0.0473767	0.0478397	0.0483265	0.0488386	0.0493775	0.0499447	0.0505417	0.0511698	0.0518307	0.0525256	0.053256	0.0540233	0.0548287	0.0556737	0.0565596	0.0574875
	-0.361618	0.0380677	0.0383809	0.0386881	0.0389896	0.0392856	0.0395765	0.0398627	0.0401447	0.0404228	0.0406975	0.0409694	0.0412391	0.0415071	0.0417742	0.042041	0.0423083	0.0425769	0.0428478	0.0431218	0.0433999	0.0436832	0.0439728	0.0442698	0.0445754	0.0448909	0.0452175	0.0455566	0.0459096	0.0462779	0.046663	0.0470662	0.0474891	0.0479331	0.0483999	0.0488909	0.0494075	0.0499514	0.0505241	0.0511269	0.0517614	0.052429	0.0531312	0.0538693	0.0546448	0.0554589	0.056313	0.0572085	0.0581465
	-0.359777	0.0385997	0.0389145	0.0392231	0.0395258	0.0398229	0.0401147	0.0404016	0.0406841	0.0409626	0.0412377	0.0415098	0.0417796	0.0420477	0.0423147	0.0425815	0.0428488	0.0431174	0.0433883	0.0436624	0.0439407	0.0442243	0.0445143	0.0448118	0.0451181	0.0454346	0.0457623	0.0461029	0.0464575	0.0468278	0.0472151	0.0476209	0.0480467	0.0484941	0.0489645	0.0494596	0.0499808	0.0505296	0.0511076	0.0517162	0.052357	0.0530313	0.0537407	0.0544865	0.0552701	0.0560928	0.056956	0.057861	0.0588091
	-0.357937	0.0391401	0.0394564	0.0397662	0.0400699	0.0403679	0.0406603	0.0409478	0.0412307	0.0415095	0.0417847	0.0420568	0.0423266	0.0425945	0.0428614	0.043128	0.0433951	0.0436636	0.0439344	0.0442084	0.0444868	0.0447705	0.0450608	0.0453587	0.0456657	0.0459829	0.0463117	0.0466536	0.0470098	0.0473819	0.0477714	0.0481797	0.0486084	0.049059	0.049533	0.0500321	0.0505577	0.0511114	0.0516946	0.052309	0.052956	0.053637	0.0543535	0.0551069	0.0558986	0.0567299	0.0576022	0.0585167	0.0594748
	-0.356097	0.0396879	0.0400055	0.0403164	0.040621	0.0409197	0.0412127	0.0415005	0.0417836	0.0420625	0.0423376	0.0426097	0.0428792	0.0431469	0.0434135	0.0436798	0.0439466	0.0442148	0.0444853	0.0447591	0.0450374	0.0453211	0.0456115	0.0459099	0.0462173	0.0465353	0.046865	0.0472081	0.0475658	0.0479397	0.0483312	0.0487419	0.0491734	0.0496272	0.0501047	0.0506077	0.0511377	0.0516962	0.0522847	0.0529047	0.0535578	0.0542455	0.0549691	0.05573	0.0565298	0.0573696	0.0582509	0.0591749	0.060143
	-0.354256	0.0402422	0.040561	0.0408728	0.0411782	0.0414774	0.0417708	0.0420588	0.042342	0.0426208	0.0428957	0.0431675	0.0434367	0.043704	0.0439701	0.0442359	0.0445023	0.04477	0.0450402	0.0453137	0.0455918	0.0458754	0.0461659	0.0464645	0.0467723	0.0470909	0.0474216	0.0477657	0.0481248	0.0485004	0.0488939	0.049307	0.0497412	0.050198	0.0506791	0.051186	0.0517202	0.0522834	0.0528771	0.0535028	0.054162	0.0548562	0.0555869	0.0563554	0.0571631	0.0580114	0.0589017	0.0598352	0.0608132
	-0.352416	0.0408022	0.0411219	0.0414346	0.0417405	0.0420401	0.0423337	0.0426218	0.0429049	0.0431835	0.0434581	0.0437295	0.0439981	0.0442649	0.0445305	0.0447957	0.0450615	0.0453287	0.0455984	0.0458715	0.0461492	0.0464327	0.0467232	0.0470218	0.0473301	0.0476492	0.0479806	0.0483258	0.0486862	0.0490634	0.049459	0.0498743	0.0503112	0.050771	0.0512555	0.0517662	0.0523047	0.0528726	0.0534714	0.0541027	0.054768	0.0554687	0.0562063	0.0569823	0.057798	0.0586549	0.0595541	0.0604971	0.061485
	-0.350576	0.0413668	0.0416874	0.0420007	0.042307	0.0426069	0.0429006	0.0431886	0.0434715	0.0437497	0.0440239	0.0442947	0.0445628	0.0448289	0.0450938	0.0453583	0.0456234	0.04589	0.0461591	0.0464317	0.046709	0.0469923	0.0472826	0.0475813	0.0478898	0.0482094	0.0485416	0.0488877	0.0492494	0.0496282	0.0500256	0.0504432	0.0508826	0.0513455	0.0518334	0.0523478	0.0528906	0.0534631	0.054067	0.0547039	0.0553751	0.0560824	0.056827	0.0576104	0.0584341	0.0592994	0.0602076	0.0611599	0.0621578
	-0.348735	0.0419352	0.0422565	0.0425703	0.042877	0.0431769	0.0434706	0.0437584	0.0440409	0.0443187	0.0445923	0.0448625	0.0451298	0.0453951	0.0456592	0.045923	0.0461873	0.0464531	0.0467215	0.0469936	0.0472705	0.0475534	0.0478435	0.0481422	0.0484509	0.0487709	0.0491037	0.0494508	0.0498138	0.0501941	0.0505933	0.0510131	0.0514551	0.0519209	0.0524121	0.0529303	0.0534772	0.0540544	0.0546634	0.0553057	0.055983	0.0566967	0.0574483	0.0582392	0.0590708	0.0599445	0.0608616	0.0618234	0.0628313
	-0.346895	0.0425064	0.0428283	0.0431425	0.0434494	0.0437493	0.0440428	0.0443303	0.0446124	0.0448896	0.0451625	0.0454319	0.0456984	0.0459629	0.0462261	0.046489	0.0467524	0.0470174	0.0472851	0.0475565	0.0478328	0.0481153	0.0484052	0.0487039	0.0490127	0.0493331	0.0496665	0.0500145	0.0503786	0.0507604	0.0511615	0.0515834	0.0520279	0.0524966	0.0529911	0.0535131	0.0540642	0.0546459	0.0552599	0.0559078	0.0565911	0.0573112	0.0580698	0.0588681	0.0597076	0.0605898	0.0615158	0.0624871	0.0635048
	-0.345055	0.0430797	0.043402	0.0437165	0.0440234	0.0443232	0.0446164	0.0449035	0.045185	0.0454615	0.0457337	0.0460022	0.0462678	0.0465313	0.0467936	0.0470555	0.047318	0.0475821	0.047849	0.0481197	0.0483955	0.0486775	0.0489671	0.0492657	0.0495746	0.0498953	0.0502293	0.0505781	0.0509434	0.0513266	0.0517295	0.0521536	0.0526006	0.0530722	0.05357	0.0540957	0.0546509	0.0552372	0.0558563	0.0565096	0.0571989	0.0579255	0.058691	0.0594967	0.0603442	0.0612348	0.0621698	0.0631505	0.0641782
	-0.343215	0.0436541	0.0439768	0.0442913	0.0445982	0.0448978	0.0451906	0.0454771	0.045758	0.0460337	0.046305	0.0465726	0.0468372	0.0470997	0.047361	0.0476218	0.0478834	0.0481466	0.0484126	0.0486825	0.0489576	0.0492392	0.0495285	0.0498269	0.0501359	0.0504569	0.0507914	0.0511411	0.0515075	0.0518922	0.0522968	0.052723	0.0531725	0.053647	0.0541481	0.0546775	0.0552368	0.0558277	0.0564518	0.0571107	0.0578059	0.058539	0.0593114	0.0601247	0.0609801	0.0618791	0.0628231	0.0638132	0.0648509
	-0.341374	0.0442288	0.0445517	0.0448663	0.045173	0.0454722	0.0457646	0.0460505	0.0463306	0.0466054	0.0468758	0.0471424	0.047406	0.0476674	0.0479275	0.0481873	0.0484478	0.04871	0.0489751	0.0492443	0.0495187	0.0497998	0.0500887	0.050387	0.050696	0.0510173	0.0513524	0.0517029	0.0520704	0.0524565	0.0528629	0.0532912	0.0537433	0.0542206	0.054725	0.0552581	0.0558216	0.056417	0.0570462	0.0577106	0.0584118	0.0591514	0.0599308	0.0607515	0.0616149	0.0625224	0.0634753	0.064475	0.0655227
	-0.339534	0.0448031	0.045126	0.0454405	0.0457469	0.0460458	0.0463375	0.0466227	0.046902	0.0471759	0.0474453	0.0477108	0.0479733	0.0482335	0.0484925	0.0487512	0.0490106	0.0492719	0.0495361	0.0498044	0.0500781	0.0503586	0.0506472	0.0509453	0.0512544	0.051576	0.0519116	0.0522629	0.0526315	0.0530191	0.0534272	0.0538577	0.0543122	0.0547925	0.0553002	0.055837	0.0564046	0.0570047	0.057639	0.0583089	0.0590161	0.0597622	0.0605486	0.0613768	0.0622483	0.0631643	0.0641263	0.0651355	0.0661933
	-0.337694	0.045376	0.045699	0.0460132	0.0463193	0.0466176	0.0469087	0.0471931	0.0474715	0.0477444	0.0480127	0.0482771	0.0485384	0.0487975	0.0490554	0.0493129	0.0495712	0.0498314	0.0500947	0.0503622	0.0506353	0.0509152	0.0512034	0.0515013	0.0518104	0.0521323	0.0524685	0.0528207	0.0531904	0.0535794	0.0539894	0.054422	0.0548791	0.0553622	0.0558732	0.0564138	0.0569857	0.0575904	0.0582297	0.0589053	0.0596186	0.0603712	0.0611647	0.0620004	0.0628799	0.0638045	0.0647756	0.0657944	0.0668623
	-0.335853	0.0459469	0.0462697	0.0465837	0.0468893	0.0471871	0.0474774	0.0477609	0.0480383	0.0483103	0.0485775	0.0488407	0.0491008	0.0493587	0.0496154	0.0498718	0.050129	0.0503882	0.0506505	0.0509171	0.0511895	0.0514689	0.0517567	0.0520545	0.0523637	0.0526859	0.0530227	0.0533757	0.0537466	0.054137	0.0545488	0.0549837	0.0554433	0.0559294	0.0564438	0.0569882	0.0575642	0.0581737	0.0588182	0.0594993	0.0602187	0.060978	0.0617786	0.0626219	0.0635096	0.0644428	0.0654231	0.0664516	0.0675297
	-0.334013	0.0465151	0.0468377	0.0471513	0.0474563	0.0477534	0.0480429	0.0483256	0.0486019	0.0488728	0.0491388	0.0494009	0.0496598	0.0499165	0.0501719	0.0504272	0.0506833	0.0509414	0.0512028	0.0514687	0.0517403	0.0520192	0.0523067	0.0526044	0.0529137	0.0532362	0.0535736	0.0539275	0.0542995	0.0546915	0.0551052	0.0555423	0.0560045	0.0564936	0.0570114	0.0575597	0.05814	0.0587542	0.0594039	0.0600908	0.0608164	0.0615823	0.0623901	0.0632412	0.064137	0.065079	0.0660685	0.0671067	0.0681951
	-0.332173	0.0470798	0.0474021	0.0477152	0.0480197	0.0483159	0.0486046	0.0488863	0.0491616	0.0494314	0.0496962	0.0499571	0.0502148	0.0504702	0.0507245	0.0509786	0.0512336	0.0514907	0.0517512	0.0520162	0.0522873	0.0525657	0.0528529	0.0531504	0.0534599	0.0537828	0.0541208	0.0544756	0.054849	0.0552426	0.0556581	0.0560975	0.0565624	0.0570546	0.0575759	0.0581281	0.0587128	0.0593318	0.0599868	0.0606794	0.0614113	0.062184	0.062999	0.0638579	0.064762	0.0657128	0.0667116	0.0677598	0.0688585
	-0.330333	0.0476404	0.0479623	0.0482749	0.0485786	0.0488741	0.0491619	0.0494425	0.0497168	0.0499854	0.0502491	0.0505087	0.0507652	0.0510194	0.0512725	0.0515254	0.0517794	0.0520355	0.0522951	0.0525594	0.0528299	0.0531078	0.0533948	0.0536923	0.0540019	0.0543253	0.054664	0.0550198	0.0553945	0.0557897	0.0562073	0.056649	0.0571166	0.057612	0.0581369	0.058693	0.0592822	0.0599062	0.0605666	0.0612651	0.0620033	0.0627829	0.0636053	0.064472	0.0653846	0.0663443	0.0673525	0.0684107	0.0695199
	-0.328492	0.0481964	0.0485178	0.0488297	0.0491327	0.0494273	0.0497141	0.0499938	0.0502669	0.0505343	0.0507968	0.0510553	0.0513105	0.0515636	0.0518155	0.0520673	0.0523202	0.0525754	0.0528342	0.0530978	0.0533677	0.0536453	0.053932	0.0542296	0.0545394	0.0548633	0.0552028	0.0555597	0.0559358	0.0563327	0.0567524	0.0571966	0.057667	0.0581656	0.0586942	0.0592544	0.0598482	0.0604771	0.061143	0.0618475	0.0625922	0.0633788	0.0642087	0.0650834	0.0660045	0.0669732	0.0679911	0.0690593	0.0701792
	-0.326652	0.0487472	0.0490679	0.0493792	0.0496814	0.0499751	0.0502609	0.0505394	0.0508115	0.0510777	0.051339	0.0515963	0.0518503	0.0521022	0.052353	0.0526038	0.0528557	0.05311	0.053368	0.0536309	0.0539003	0.0541776	0.0544643	0.0547619	0.0550721	0.0553966	0.055737	0.0560951	0.0564726	0.0568714	0.0572932	0.0577399	0.0582134	0.0587153	0.0592476	0.0598121	0.0604105	0.0610446	0.0617161	0.0624267	0.063178	0.0639717	0.0648092	0.0656921	0.0666218	0.0675997	0.0686273	0.0697058	0.0708364
	-0.324812	0.0492922	0.0496123	0.0499228	0.0502241	0.0505168	0.0508016	0.0510791	0.05135	0.0516151	0.0518752	0.0521313	0.0523842	0.052635	0.0528847	0.0531344	0.0533854	0.0536389	0.0538962	0.0541586	0.0544276	0.0547046	0.0549913	0.0552891	0.0555997	0.0559249	0.0562663	0.0566256	0.0570047	0.0574055	0.0578296	0.058279	0.0587555	0.0592609	0.0597971	0.0603659	0.0609691	0.0616085	0.0622858	0.0630026	0.0637607	0.0645615	0.0654068	0.066298	0.0672365	0.0682238	0.0692612	0.0703501	0.0714917
	-0.322971	0.0498311	0.0501504	0.0504601	0.0507605	0.0510522	0.0513359	0.0516123	0.0518821	0.0521461	0.0524051	0.05266	0.0529118	0.0531614	0.0534101	0.0536589	0.0539091	0.0541618	0.0544184	0.0546804	0.0549491	0.055226	0.0555127	0.0558109	0.056122	0.056448	0.0567905	0.0571512	0.0575321	0.0579348	0.0583614	0.0588136	0.0592933	0.0598023	0.0603426	0.0609159	0.061524	0.0621688	0.062852	0.0635752	0.0643402	0.0651485	0.0660017	0.0669013	0.0678488	0.0688456	0.0698931	0.0709925	0.0721452
	-0.321131	0.0503634	0.0506819	0.0509907	0.0512901	0.0515808	0.0518635	0.0521388	0.0524075	0.0526703	0.0529282	0.053182	0.0534327	0.0536814	0.0539291	0.0541771	0.0544264	0.0546785	0.0549346	0.0551962	0.0554647	0.0557416	0.0560285	0.0563271	0.0566389	0.0569658	0.0573095	0.0576718	0.0580545	0.0584595	0.0588886	0.0593437	0.0598268	0.0603396	0.0608841	0.061462	0.0620753	0.0627256	0.0634149	0.0641447	0.0649167	0.0657326	0.0665939	0.0675021	0.0684588	0.0694653	0.0705229	0.0716331	0.0727971
	-0.319291	0.0508889	0.0512065	0.0515143	0.0518127	0.0521024	0.052384	0.0526582	0.0529258	0.0531875	0.0534443	0.0536971	0.0539468	0.0541945	0.0544414	0.0546886	0.0549372	0.0551888	0.0554445	0.0557058	0.0559742	0.0562512	0.0565385	0.0568376	0.0571503	0.0574783	0.0578233	0.0581873	0.058572	0.0589793	0.0594112	0.0598694	0.060356	0.0608727	0.0614216	0.0620044	0.0626229	0.063279	0.0639745	0.0647111	0.0654903	0.066314	0.0671836	0.0681007	0.0690667	0.070083	0.0711511	0.0722722	0.0734477
	-0.31745	0.0514071	0.0517238	0.0520306	0.0523281	0.0526167	0.0528972	0.0531704	0.0534369	0.0536975	0.0539533	0.0542051	0.0544539	0.0547007	0.0549468	0.0551933	0.0554414	0.0556925	0.0559479	0.0562091	0.0564776	0.0567549	0.0570426	0.0573424	0.0576561	0.0579853	0.0583319	0.0586977	0.0590846	0.0594945	0.0599292	0.0603908	0.060881	0.0614019	0.0619553	0.0625431	0.0631671	0.0638292	0.0645311	0.0652746	0.0660614	0.066893	0.0677711	0.0686972	0.0696727	0.0706992	0.0717779	0.0729102	0.0740973
	-0.31561	0.0519181	0.0522338	0.0525395	0.0528359	0.0531235	0.053403	0.053675	0.0539405	0.0542002	0.054455	0.0547058	0.0549538	0.0551999	0.0554453	0.0556912	0.0559389	0.0561897	0.056445	0.0567062	0.0569748	0.0572525	0.0575409	0.0578416	0.0581564	0.058487	0.0588353	0.0592032	0.0595924	0.060005	0.0604429	0.0609079	0.0614021	0.0619273	0.0624854	0.0630784	0.0637082	0.0643764	0.065085	0.0658357	0.0666301	0.0674699	0.0683567	0.069292	0.0702773	0.0713141	0.0724036	0.0735473	0.0747463
	-0.31377	0.0524215	0.0527362	0.0530409	0.0533362	0.0536227	0.0539011	0.0541722	0.0544366	0.0546954	0.0549493	0.0551993	0.0554465	0.055692	0.0559368	0.0561823	0.0564297	0.0566803	0.0569355	0.0571969	0.057466	0.0577442	0.0580334	0.0583352	0.0586513	0.0589835	0.0593337	0.0597038	0.0600957	0.0605112	0.0609523	0.0614211	0.0619193	0.0624491	0.0630122	0.0636107	0.0642463	0.0649209	0.0656364	0.0663945	0.0671968	0.068045	0.0689408	0.0698855	0.0708809	0.0719281	0.0730287	0.074184	0.0753951
	-0.31193	0.0529173	0.0532309	0.0535345	0.0538288	0.0541142	0.0543916	0.0546617	0.0549252	0.0551831	0.0554362	0.0556855	0.055932	0.0561769	0.0564214	0.0566665	0.0569137	0.0571643	0.0574198	0.0576815	0.0579511	0.0582301	0.0585203	0.0588233	0.0591409	0.059475	0.0598273	0.0601999	0.0605945	0.0610132	0.0614578	0.0619305	0.0624331	0.0629676	0.063536	0.0641401	0.0647819	0.0654632	0.0661857	0.0669514	0.0677619	0.0686188	0.0695237	0.0704782	0.0714838	0.0725418	0.0736537	0.0748208	0.0760443
	-0.310089	0.0534056	0.053718	0.0540206	0.0543137	0.0545982	0.0548746	0.0551437	0.0554064	0.0556634	0.0559158	0.0561644	0.0564104	0.0566549	0.0568991	0.0571441	0.0573913	0.0576421	0.0578978	0.0581601	0.0584304	0.0587104	0.0590018	0.0593062	0.0596256	0.0599617	0.0603164	0.0606916	0.0610892	0.0615113	0.0619597	0.0624365	0.0629437	0.0634833	0.0640571	0.0646671	0.0653153	0.0660035	0.0667334	0.067507	0.0683258	0.0691916	0.070106	0.0710705	0.0720865	0.0731556	0.0742791	0.0754582	0.0766944
	-0.308249	0.0538863	0.0541976	0.054499	0.0547911	0.0550745	0.05535	0.0556182	0.0558801	0.0561364	0.0563881	0.0566363	0.0568819	0.0571261	0.0573701	0.0576151	0.0578625	0.0581136	0.0583699	0.0586329	0.0589041	0.0591853	0.0594781	0.0597842	0.0601056	0.0604439	0.0608012	0.0611793	0.0615802	0.0620059	0.0624583	0.0629396	0.0634516	0.0639964	0.064576	0.0651922	0.065847	0.0665423	0.06728	0.0680617	0.0688892	0.0697642	0.0706882	0.0716629	0.0726897	0.0737701	0.0749054	0.0760969	0.0773459
	-0.306409	0.0543596	0.0546697	0.05497	0.0552611	0.0555435	0.0558181	0.0560855	0.0563466	0.0566023	0.0568535	0.0571013	0.0573466	0.0575907	0.0578347	0.0580799	0.0583276	0.0585792	0.0588362	0.0591002	0.0593726	0.0596551	0.0599496	0.0602576	0.0605812	0.060922	0.0612821	0.0616634	0.0620678	0.0624974	0.0629542	0.0634401	0.0639572	0.0645076	0.0650931	0.0657158	0.0663776	0.0670803	0.0678259	0.068616	0.0694524	0.0703369	0.0712709	0.0722561	0.073294	0.0743859	0.0755332	0.0767373	0.0779995
	-0.304568	0.0548256	0.0551346	0.0554338	0.0557238	0.0560053	0.056279	0.0565457	0.0568061	0.0570613	0.0573121	0.0575596	0.0578048	0.0580489	0.0582931	0.0585387	0.0587869	0.0590393	0.0592972	0.0595623	0.0598361	0.0601203	0.0604166	0.0607269	0.0610529	0.0613965	0.0617597	0.0621444	0.0625526	0.0629863	0.0634477	0.0639386	0.0644611	0.0650173	0.0656091	0.0662386	0.0669076	0.067618	0.0683718	0.0691706	0.0700163	0.0709104	0.0718547	0.0728507	0.0738998	0.0750036	0.0761633	0.0773803	0.0786559
	-0.302728	0.0552846	0.0555924	0.0558905	0.0561796	0.0564602	0.0567331	0.0569991	0.057259	0.0575138	0.0577643	0.0580117	0.0582569	0.0585012	0.0587458	0.0589919	0.0592409	0.0594942	0.0597533	0.0600197	0.0602951	0.0605812	0.0608797	0.0611924	0.0615211	0.0618677	0.0622343	0.0626227	0.063035	0.0634732	0.0639394	0.0644356	0.0649638	0.0655261	0.0661245	0.066761	0.0674375	0.068156	0.0689182	0.0697261	0.0705813	0.0714855	0.0724403	0.0734473	0.0745081	0.0756239	0.0767963	0.0780265	0.0793157
	-0.300888	0.055737	0.0560436	0.0563407	0.0566287	0.0569085	0.0571807	0.0574461	0.0577056	0.0579601	0.0582105	0.0584579	0.0587033	0.0589479	0.0591931	0.0594399	0.0596898	0.0599443	0.0602048	0.0604729	0.0607502	0.0610384	0.0613393	0.0616546	0.0619863	0.0623363	0.0627065	0.063099	0.0635156	0.0639586	0.0644299	0.0649317	0.0654659	0.0660347	0.0666399	0.0672838	0.0679681	0.0686949	0.069466	0.0702831	0.0711481	0.0720627	0.0730283	0.0740468	0.0751194	0.0762476	0.0774329	0.0786766	0.0799798
	-0.299048	0.056183	0.0564885	0.0567845	0.0570716	0.0573506	0.0576222	0.0578871	0.0581463	0.0584006	0.058651	0.0588986	0.0591444	0.0593896	0.0596354	0.0598832	0.0601343	0.0603902	0.0606523	0.0609223	0.0612017	0.0614923	0.0617959	0.0621142	0.0624492	0.0628028	0.063177	0.0635737	0.0639951	0.0644431	0.0649199	0.0654276	0.0659681	0.0665436	0.0671561	0.0678076	0.0685001	0.0692355	0.0700157	0.0708424	0.0717176	0.0726427	0.0736196	0.0746497	0.0757345	0.0768754	0.078074	0.0793313	0.0806488
	-0.297207	0.0566232	0.0569275	0.0572225	0.0575088	0.0577871	0.0580581	0.0583226	0.0585816	0.0588359	0.0590864	0.0593343	0.0595807	0.0598266	0.0600734	0.0603224	0.0605749	0.0608324	0.0610964	0.0613685	0.0616503	0.0619436	0.0622501	0.0625718	0.0629104	0.0632679	0.0636463	0.0640477	0.064474	0.0649275	0.06541	0.0659239	0.066471	0.0670536	0.0676736	0.0683331	0.0690341	0.0697784	0.0705681	0.0714048	0.0722903	0.0732265	0.0742148	0.0752568	0.0763541	0.0775081	0.0787201	0.0799915	0.0813236
	-0.295367	0.0570579	0.0573611	0.0576551	0.0579406	0.0582183	0.0584889	0.0587531	0.059012	0.0592664	0.0595173	0.0597657	0.0600128	0.0602597	0.0605076	0.060758	0.0610122	0.0612715	0.0615377	0.0618121	0.0620967	0.0623929	0.0627027	0.0630279	0.0633704	0.0637321	0.0641151	0.0645214	0.0649531	0.0654123	0.065901	0.0664213	0.0669754	0.0675654	0.0681933	0.0688611	0.0695709	0.0703245	0.0711239	0.0719709	0.0728672	0.0738146	0.0748147	0.075869	0.0769791	0.0781464	0.0793723	0.080658	0.0820049
	-0.293527	0.0574876	0.0577898	0.0580829	0.0583677	0.0586448	0.0589151	0.0591792	0.0594381	0.0596928	0.0599441	0.0601933	0.0604413	0.0606893	0.0609387	0.0611907	0.0614467	0.0617082	0.0619767	0.0622539	0.0625414	0.0628409	0.0631542	0.0634833	0.06383	0.0641963	0.0645842	0.0649958	0.0654331	0.0658983	0.0663934	0.0669206	0.0674821	0.0680798	0.0687159	0.0693923	0.0701112	0.0708745	0.071684	0.0725415	0.073449	0.0744079	0.0754201	0.076487	0.0776103	0.0787912	0.0800311	0.0813315	0.0826935
	-0.291686	0.0579131	0.0582142	0.0585065	0.0587906	0.0590673	0.0593373	0.0596014	0.0598606	0.0601157	0.0603677	0.0606177	0.0608668	0.0611162	0.0613671	0.061621	0.0618792	0.0621431	0.0624143	0.0626944	0.0629851	0.0632882	0.0636054	0.0639386	0.0642898	0.064661	0.0650542	0.0654713	0.0659146	0.0663862	0.0668881	0.0674226	0.0679916	0.0685974	0.0692421	0.0699276	0.0706559	0.0714291	0.072249	0.0731175	0.0740364	0.0750073	0.0760318	0.0771117	0.0782483	0.0794432	0.0806976	0.0820129	0.0833904
	-0.289846	0.0583347	0.0586349	0.0589264	0.05921	0.0594864	0.0597563	0.0600205	0.06028	0.0605356	0.0607885	0.0610395	0.06129	0.061541	0.0617938	0.0620498	0.0623103	0.0625769	0.062851	0.0631344	0.0634286	0.0637355	0.0640569	0.0643947	0.0647507	0.0651271	0.0655258	0.0659489	0.0663986	0.0668769	0.0673859	0.0679279	0.068505	0.0691192	0.0697727	0.0704675	0.0712057	0.0719892	0.0728199	0.0736996	0.0746302	0.0756134	0.0766507	0.0777438	0.0788942	0.0801033	0.0813724	0.082703	0.0840962
	-0.288006	0.0587532	0.0590525	0.0593434	0.0596265	0.0599027	0.0601726	0.0604371	0.060697	0.0609534	0.0612073	0.0614596	0.0617116	0.0619644	0.0622193	0.0624776	0.0627408	0.0630103	0.0632877	0.0635746	0.0638727	0.0641837	0.0645096	0.0648522	0.0652134	0.0655953	0.0659999	0.0664293	0.0668856	0.067371	0.0678875	0.0684374	0.0690228	0.0696458	0.0703086	0.0710131	0.0717614	0.0725555	0.0733973	0.0742887	0.0752313	0.0762271	0.0772775	0.0783841	0.0795486	0.0807722	0.0820564	0.0834026	0.0848118
	-0.286166	0.0591692	0.0594677	0.059758	0.0600408	0.0603169	0.0605869	0.0608518	0.0611125	0.0613698	0.0616248	0.0618786	0.0621324	0.0623872	0.0626444	0.0629053	0.0631714	0.0634441	0.063725	0.0640157	0.064318	0.0646335	0.0649642	0.0653119	0.0656786	0.0660664	0.0664772	0.0669133	0.0673766	0.0678693	0.0683937	0.0689519	0.069546	0.0701781	0.0708504	0.071565	0.0723238	0.0731289	0.0739822	0.0748854	0.0758405	0.0768492	0.077913	0.0790335	0.0802124	0.0814509	0.0827505	0.0841124	0.0855381
	-0.284325	0.0595835	0.0598812	0.0601711	0.0604536	0.0607297	0.061	0.0612655	0.061527	0.0617854	0.0620418	0.0622973	0.062553	0.0628101	0.0630699	0.0633337	0.0636029	0.0638791	0.0641638	0.0644586	0.0647653	0.0650856	0.0654214	0.0657746	0.0661472	0.0665411	0.0669585	0.0674015	0.0678722	0.0683727	0.0689053	0.0694721	0.0700752	0.0707168	0.0713991	0.072124	0.0728937	0.0737101	0.0745752	0.0754907	0.0764586	0.0774805	0.078558	0.0796928	0.0808863	0.08214	0.0834553	0.0848335	0.0862757
	-0.282485	0.0599966	0.0602938	0.0605832	0.0608656	0.0611419	0.0614126	0.0616788	0.0619413	0.062201	0.0624591	0.0627165	0.0629743	0.0632339	0.0634965	0.0637634	0.0640361	0.064316	0.0646048	0.064904	0.0652154	0.0655408	0.0658821	0.0662411	0.0666198	0.0670203	0.0674446	0.0678949	0.0683733	0.0688819	0.069423	0.0699988	0.0706113	0.0712627	0.0719553	0.072691	0.0734719	0.0743	0.0751772	0.0761053	0.0770863	0.0781217	0.0792133	0.0803627	0.0815712	0.0828405	0.0841717	0.0855664	0.0870257
	-0.280645	0.0604094	0.060706	0.0609952	0.0612776	0.0615542	0.0618255	0.0620926	0.0623562	0.0626175	0.0628773	0.0631368	0.0633971	0.0636594	0.063925	0.0641953	0.0644717	0.0647556	0.0650487	0.0653527	0.0656692	0.066	0.066347	0.0667121	0.0670973	0.0675046	0.0679362	0.0683942	0.0688806	0.0693977	0.0699477	0.0705327	0.071155	0.0718167	0.0725198	0.0732666	0.0740591	0.0748992	0.0757889	0.07673	0.0777244	0.0787738	0.0798798	0.081044	0.0822679	0.083553	0.0849006	0.086312	0.0877886
	-0.278804	0.0608225	0.0611187	0.0614077	0.0616903	0.0619673	0.0622394	0.0625075	0.0627725	0.0630354	0.0632972	0.063559	0.063822	0.0640873	0.0643562	0.0646301	0.0649104	0.0651987	0.0654965	0.0658054	0.0661272	0.0664638	0.0668168	0.0671884	0.0675804	0.067995	0.0684341	0.0689001	0.0693949	0.0699208	0.0704801	0.0710748	0.0717071	0.0723793	0.0730935	0.0738517	0.0746561	0.0755085	0.0764111	0.0773655	0.0783737	0.0794373	0.080558	0.0817375	0.0829771	0.0842783	0.0856426	0.0870712	0.0885653
	-0.276964	0.0612366	0.0615325	0.0618216	0.0621045	0.062382	0.0626551	0.0629244	0.063191	0.0634557	0.0637197	0.0639841	0.0642499	0.0645184	0.0647908	0.0650686	0.0653532	0.065646	0.0659487	0.066263	0.0665904	0.066933	0.0672924	0.0676707	0.0680699	0.068492	0.0689391	0.0694134	0.069917	0.0704521	0.0710209	0.0716256	0.0722684	0.0729515	0.073677	0.074447	0.0752636	0.0761288	0.0770445	0.0780126	0.0790349	0.0801131	0.0812489	0.0824439	0.0836995	0.0850173	0.0863985	0.0878445	0.0893567
	-0.275124	0.0616525	0.0619483	0.0622375	0.0625208	0.0627991	0.0630732	0.063344	0.0636123	0.0638791	0.0641455	0.0644126	0.0646815	0.0649534	0.0652297	0.0655116	0.0658007	0.0660984	0.0664063	0.0667261	0.0670595	0.0674084	0.0677745	0.0681599	0.0685666	0.0689965	0.0694519	0.0699348	0.0704475	0.0709921	0.0715708	0.0721859	0.0728395	0.0735338	0.0742711	0.0750532	0.0758825	0.0767607	0.07769	0.0786721	0.0797088	0.080802	0.0819532	0.083164	0.084436	0.0857706	0.0871691	0.0886329	0.0901633
	-0.273283	0.062071	0.0623667	0.0626562	0.0629401	0.0632193	0.0634947	0.063767	0.0640372	0.0643063	0.0645754	0.0648454	0.0651176	0.0653932	0.0656735	0.0659599	0.0662537	0.0665565	0.0668699	0.0671956	0.0675353	0.0678907	0.0682639	0.0686567	0.0690711	0.0695093	0.0699732	0.0704652	0.0709872	0.0715417	0.0721307	0.0727565	0.0734212	0.0741272	0.0748764	0.0756711	0.0765133	0.077405	0.0783481	0.0793445	0.0803961	0.0815045	0.0826715	0.0838986	0.0851872	0.086539	0.0879551	0.0894371	0.090986
	-0.271443	0.0624926	0.0627885	0.0630784	0.0633631	0.0636434	0.0639202	0.0641942	0.0644666	0.0647382	0.06501	0.0652832	0.065559	0.0658385	0.0661231	0.0664141	0.0667129	0.0670212	0.0673403	0.0676722	0.0680184	0.0683808	0.0687612	0.0691617	0.0695843	0.0700309	0.0705038	0.0710051	0.0715369	0.0721015	0.0727012	0.073338	0.0740143	0.0747321	0.0754938	0.0763013	0.0771568	0.0780623	0.0790196	0.0800307	0.0810975	0.0822215	0.0834046	0.0846482	0.0859539	0.0873232	0.0887573	0.0902577	0.0918256
	-0.269603	0.0629182	0.0632143	0.0635048	0.0637904	0.064072	0.0643504	0.0646264	0.0649011	0.0651753	0.0654502	0.0657268	0.0660064	0.06629	0.0665791	0.066875	0.0671792	0.067493	0.0678183	0.0681565	0.0685096	0.0688792	0.0692672	0.0696758	0.0701067	0.0705622	0.0710443	0.0715553	0.0720972	0.0726724	0.0732829	0.0739312	0.0746193	0.0753495	0.0761239	0.0769446	0.0778137	0.0787333	0.0797052	0.0807314	0.0818137	0.0829537	0.0841532	0.0854137	0.0867368	0.0881239	0.0895764	0.0910955	0.0926826
	-0.267763	0.0633484	0.0636449	0.0639362	0.0642229	0.0645059	0.064786	0.0650642	0.0653414	0.0656185	0.0658967	0.0661769	0.0664605	0.0667485	0.0670424	0.0673434	0.0676531	0.0679729	0.0683044	0.0686494	0.0690095	0.0693867	0.0697826	0.0701995	0.0706392	0.0711038	0.0715955	0.0721164	0.0726688	0.0732548	0.0738767	0.0745367	0.075237	0.0759798	0.0767673	0.0776016	0.0784847	0.0794188	0.0804056	0.0814472	0.0825453	0.0837017	0.084918	0.0861958	0.0875366	0.0889419	0.090413	0.0919513	0.093558
	-0.265922	0.0637838	0.064081	0.0643731	0.0646611	0.0649458	0.0652279	0.0655084	0.0657883	0.0660685	0.0663501	0.0666342	0.066922	0.0672147	0.0675135	0.06782	0.0681354	0.0684614	0.0687996	0.0691515	0.069519	0.0699039	0.0703081	0.0707336	0.0711823	0.0716564	0.072158	0.0726893	0.0732524	0.0738496	0.0744831	0.0751552	0.075868	0.0766238	0.0774247	0.0782729	0.0791704	0.0801193	0.0811215	0.0821788	0.0832932	0.0844662	0.0856997	0.0869951	0.088354	0.0897778	0.0912679	0.0928257	0.0944523
	-0.264082	0.0642253	0.0645232	0.0648164	0.0651059	0.0653923	0.0656766	0.0659597	0.0662425	0.066526	0.0668113	0.0670995	0.0673917	0.0676892	0.0679933	0.0683054	0.0686269	0.0689593	0.0693043	0.0696635	0.0700387	0.0704317	0.0708444	0.0712788	0.0717368	0.0722207	0.0727325	0.0732744	0.0738486	0.0744573	0.0751028	0.0757873	0.076513	0.0772822	0.0780969	0.0789593	0.0798716	0.0808356	0.0818535	0.0829269	0.0840579	0.085248	0.0864989	0.0878123	0.0891897	0.0906324	0.0921419	0.0937195	0.0953664
	-0.262242	0.0646733	0.0649721	0.0652667	0.0655578	0.0658462	0.0661329	0.0664187	0.0667046	0.0669916	0.0672808	0.0675733	0.0678702	0.0681728	0.0684824	0.0688003	0.0691281	0.0694673	0.0698194	0.0701861	0.0705692	0.0709706	0.0713921	0.0718356	0.0723034	0.0727973	0.0733196	0.0738725	0.0744581	0.0750787	0.0757365	0.0764337	0.0771727	0.0779555	0.0787844	0.0796615	0.0805888	0.0815684	0.0826022	0.0836922	0.0848401	0.0860476	0.0873164	0.0886482	0.0900443	0.0915063	0.0930356	0.0946333	0.0963009
	-0.260401	0.0651286	0.0654285	0.0657246	0.0660175	0.0663081	0.0665974	0.0668861	0.0671754	0.0674661	0.0677594	0.0680564	0.0683582	0.0686661	0.0689814	0.0693055	0.0696398	0.0699859	0.0703454	0.0707199	0.0711112	0.0715212	0.0719518	0.0724049	0.0728826	0.0733869	0.07392	0.0744842	0.0750815	0.0757143	0.0763847	0.0770951	0.0778476	0.0786445	0.0794879	0.0803799	0.0813227	0.0823183	0.0833685	0.0844753	0.0856405	0.0868658	0.0881529	0.0895034	0.0909187	0.0924003	0.0939497	0.095568	0.0972566
	-0.258561	0.0655917	0.065893	0.0661907	0.0664856	0.0667787	0.0670707	0.0673626	0.0676554	0.0679501	0.0682477	0.0685494	0.0688563	0.0691698	0.069491	0.0698215	0.0701626	0.0705159	0.070883	0.0712656	0.0716654	0.0720844	0.0725243	0.0729872	0.0734751	0.0739901	0.0745344	0.0751101	0.0757195	0.0763648	0.0770483	0.0777721	0.0785385	0.0793498	0.0802081	0.0811155	0.0820741	0.0830859	0.0841529	0.0852769	0.0864598	0.0877033	0.089009	0.0903786	0.0918135	0.0933151	0.0948849	0.0965242	0.0982342
	-0.256721	0.0660633	0.0663661	0.0666657	0.0669629	0.0672585	0.0675535	0.0678488	0.0681453	0.0684441	0.0687463	0.069053	0.0693653	0.0696845	0.070012	0.070349	0.0706972	0.071058	0.071433	0.0718239	0.0722325	0.0726606	0.0731101	0.0735831	0.0740816	0.0746076	0.0751634	0.075751	0.0763728	0.0770309	0.0777277	0.0784653	0.0792461	0.0800721	0.0809456	0.0818687	0.0828435	0.0838719	0.0849561	0.0860977	0.0872987	0.0885608	0.0898855	0.0912746	0.0927294	0.0942515	0.0958421	0.0975027	0.0992345
	-0.254881	0.066544	0.0668485	0.0671502	0.0674498	0.0677483	0.0680465	0.0683453	0.0686458	0.068949	0.069256	0.0695678	0.0698857	0.0702109	0.0705448	0.0708888	0.0712442	0.0716127	0.0719958	0.0723953	0.0728129	0.0732505	0.07371	0.0741934	0.0747027	0.07524	0.0758075	0.0764074	0.0770419	0.0777133	0.0784237	0.0791755	0.0799709	0.080812	0.0817011	0.0826403	0.0836316	0.0846772	0.0857788	0.0869385	0.0881579	0.0894389	0.0907831	0.092192	0.0936672	0.09521	0.096822	0.0985042	0.100258
	-0.25304	0.0670344	0.0673409	0.0676448	0.0679471	0.0682486	0.0685502	0.0688528	0.0691575	0.0694653	0.0697773	0.0700945	0.0704182	0.0707497	0.0710903	0.0714413	0.0718043	0.0721807	0.0725723	0.0729806	0.0734075	0.0738549	0.0743246	0.0748186	0.0753391	0.075888	0.0764676	0.0770801	0.0777276	0.0784125	0.079137	0.0799032	0.0807136	0.0815702	0.0824753	0.0834309	0.0844392	0.0855022	0.0866218	0.0877998	0.0890382	0.0903385	0.0917025	0.0931317	0.0946276	0.0961916	0.0978252	0.0995296	0.101306
	-0.2512	0.067535	0.0678436	0.0681501	0.0684553	0.06876	0.0690653	0.069372	0.0696811	0.0699937	0.0703108	0.0706337	0.0709635	0.0713015	0.0716489	0.0720073	0.0723781	0.0727627	0.0731629	0.0735804	0.0740169	0.0744743	0.0749545	0.0754595	0.0759914	0.0765523	0.0771443	0.0777696	0.0784306	0.0791293	0.0798681	0.0806493	0.081475	0.0823475	0.0832689	0.0842414	0.085267	0.0863478	0.0874857	0.0886825	0.0899402	0.0912602	0.0926444	0.0940943	0.0956114	0.097197	0.0988526	0.10058	0.102379
	-0.24936	0.0680465	0.0683575	0.0686667	0.068975	0.0692833	0.0695924	0.0699033	0.0702171	0.0705347	0.0708573	0.0711861	0.0715222	0.0718669	0.0722215	0.0725874	0.0729662	0.0733594	0.0737685	0.0741954	0.0746417	0.0751094	0.0756004	0.0761167	0.0766603	0.0772334	0.0778382	0.0784767	0.0791514	0.0798644	0.0806179	0.0814143	0.0822557	0.0831444	0.0840826	0.0850723	0.0861157	0.0872147	0.0883713	0.0895874	0.0908647	0.0922049	0.0936098	0.0950807	0.0966193	0.098227	0.0999051	0.101655	0.103478
	-0.247519	0.0685694	0.068883	0.0691953	0.0695069	0.0698188	0.070132	0.0704475	0.0707661	0.0710891	0.0714174	0.0717523	0.0720949	0.0724465	0.0728086	0.0731824	0.0735694	0.0739713	0.0743896	0.0748262	0.0752826	0.0757609	0.076263	0.0767909	0.0773466	0.0779322	0.07855	0.0792021	0.0798909	0.0806184	0.081387	0.082199	0.0830565	0.0839619	0.0849171	0.0859245	0.086986	0.0881037	0.0892794	0.0905151	0.0918125	0.0931733	0.0945992	0.0960917	0.0976523	0.0992823	0.100983	0.102756	0.104603
	-0.245679	0.0691043	0.0694208	0.0697363	0.0700515	0.0703674	0.070685	0.0710051	0.0713289	0.0716574	0.0719916	0.0723329	0.0726823	0.0730411	0.0734108	0.0737927	0.0741883	0.0745992	0.075027	0.0754735	0.0759404	0.0764296	0.076943	0.0774827	0.0780508	0.0786493	0.0792805	0.0799465	0.0806497	0.0813921	0.0821762	0.0830041	0.0838782	0.0848005	0.0857733	0.0867987	0.0878788	0.0890155	0.0902108	0.0914665	0.0927844	0.0941662	0.0956136	0.097128	0.098711	0.100364	0.102088	0.103885	0.105755
	-0.243839	0.0696517	0.0699714	0.0702904	0.0706094	0.0709296	0.0712517	0.0715768	0.071906	0.0722403	0.0725807	0.0729286	0.073285	0.0736513	0.0740289	0.0744192	0.0748236	0.0752438	0.0756813	0.076138	0.0766156	0.077116	0.0776411	0.078193	0.0787738	0.0793855	0.0800304	0.0807107	0.0814286	0.0821863	0.0829862	0.0838305	0.0847214	0.0856611	0.0866519	0.0876957	0.0887947	0.0899509	0.0911662	0.0924424	0.0937812	0.0951845	0.0966538	0.0981905	0.0997963	0.101472	0.10322	0.105041	0.106936
	-0.241998	0.0702124	0.0705355	0.0708582	0.0711813	0.0715059	0.0718329	0.0721633	0.0724981	0.0728384	0.0731853	0.07354	0.0739038	0.0742778	0.0746636	0.0750625	0.075476	0.0759057	0.0763532	0.0768204	0.077309	0.0778209	0.078358	0.0789224	0.0795162	0.0801415	0.0808004	0.0814953	0.0822283	0.0830017	0.0838178	0.0846788	0.085587	0.0865446	0.0875536	0.0886163	0.0897347	0.0909108	0.0921465	0.0934436	0.0948038	0.0962289	0.0977205	0.0992801	0.100909	0.102609	0.104381	0.106226	0.108146
	-0.240158	0.0707868	0.0711136	0.0714403	0.0717678	0.0720972	0.0724293	0.0727652	0.0731058	0.0734524	0.0738061	0.0741679	0.0745392	0.0749213	0.0753155	0.0757233	0.0761461	0.0765857	0.0770435	0.0775215	0.0780214	0.0785451	0.0790945	0.0796717	0.0802789	0.080918	0.0815914	0.0823012	0.0830497	0.0838392	0.0846718	0.08555	0.0864758	0.0874516	0.0884794	0.0895614	0.0906996	0.091896	0.0931525	0.0944709	0.095853	0.0973004	0.0988148	0.100398	0.10205	0.103774	0.105571	0.107441	0.109386
	-0.238318	0.0713756	0.0717063	0.0720373	0.0723695	0.0727038	0.0730414	0.073383	0.0737299	0.074083	0.0744437	0.0748129	0.075192	0.0755824	0.0759853	0.0764023	0.0768348	0.0772844	0.0777529	0.078242	0.0787535	0.0792893	0.0798513	0.0804417	0.0810625	0.0817159	0.082404	0.0831292	0.0838936	0.0846994	0.0855491	0.0864448	0.0873887	0.0883831	0.0894301	0.0905318	0.0916902	0.0929074	0.0941851	0.0955253	0.0969297	0.0983998	0.0999374	0.101544	0.103221	0.104969	0.10679	0.108686	0.110657
	-0.236478	0.0719793	0.0723143	0.0726498	0.072987	0.0733266	0.0736698	0.0740176	0.0743709	0.0747309	0.0750988	0.0754757	0.075863	0.0762619	0.0766738	0.0771002	0.0775427	0.0780027	0.0784821	0.0789826	0.079506	0.0800542	0.0806293	0.0812331	0.081868	0.082536	0.0832392	0.0839801	0.0847607	0.0855834	0.0864504	0.087364	0.0883265	0.0893399	0.0904065	0.0915283	0.0927074	0.0939458	0.0952453	0.0966076	0.0980347	0.099528	0.101089	0.10272	0.104421	0.106194	0.108041	0.109962	0.111959
	-0.234637	0.0725986	0.0729381	0.0732786	0.0736209	0.0739662	0.0743154	0.0746694	0.0750295	0.0753967	0.0757721	0.076157	0.0765527	0.0769604	0.0773817	0.0778179	0.0782705	0.0787414	0.079232	0.0797442	0.0802798	0.0808408	0.0814291	0.0820468	0.0826961	0.083379	0.0840978	0.0848547	0.0856519	0.0864919	0.0873767	0.0883086	0.08929	0.0903229	0.0914095	0.0925519	0.0937521	0.0950121	0.0963337	0.0977188	0.0991689	0.100686	0.102271	0.103926	0.105652	0.107451	0.109323	0.111271	0.113294
	-0.232797	0.0732341	0.0735784	0.0739241	0.074272	0.0746232	0.0749786	0.0753393	0.0757064	0.076081	0.0764643	0.0768575	0.0772619	0.0776788	0.0781097	0.0785559	0.0790192	0.079501	0.0800032	0.0805274	0.0810756	0.0816497	0.0822517	0.0828836	0.0835476	0.0842458	0.0849805	0.0857539	0.0865682	0.0874257	0.0883287	0.0892794	0.0902801	0.0913329	0.09244	0.0936034	0.0948252	0.0961072	0.0974514	0.0988596	0.100333	0.101874	0.103484	0.105164	0.106915	0.10874	0.110638	0.112612	0.114662
	-0.230957	0.0738864	0.0742359	0.0745871	0.0749408	0.0752982	0.0756602	0.0760279	0.0764024	0.0767847	0.0771762	0.077578	0.0779914	0.0784177	0.0788585	0.0793152	0.0797893	0.0802825	0.0807965	0.0813332	0.0818943	0.0824819	0.0830978	0.0837443	0.0844234	0.0851374	0.0858883	0.0866785	0.0875103	0.0883858	0.0893074	0.0902774	0.0912978	0.0923709	0.0934989	0.0946838	0.0959275	0.0972321	0.0985993	0.100031	0.101529	0.103094	0.104729	0.106434	0.108211	0.110062	0.111987	0.113987	0.116065
	-0.229116	0.0745561	0.0749111	0.0752681	0.075628	0.075992	0.0763609	0.0767359	0.077118	0.0775084	0.0779084	0.078319	0.0787418	0.079178	0.079629	0.0800964	0.0805817	0.0810866	0.0816129	0.0821623	0.0827367	0.083338	0.0839684	0.0846298	0.0853244	0.0860544	0.086822	0.0876295	0.0884791	0.0893731	0.0903137	0.0913033	0.0923439	0.0934378	0.0945871	0.0957938	0.09706	0.0983875	0.0997782	0.101234	0.102756	0.104346	0.106006	0.107737	0.10954	0.111417	0.113369	0.115397	0.117502
	-0.227276	0.0752439	0.0756047	0.0759678	0.0763343	0.0767051	0.0770813	0.0774639	0.077854	0.0782528	0.0786616	0.0790815	0.0795139	0.0799602	0.0804218	0.0809003	0.0813971	0.0819141	0.0824529	0.0830154	0.0836035	0.084219	0.0848641	0.0855408	0.0862514	0.0869978	0.0877825	0.0886077	0.0894755	0.0903884	0.0913485	0.092358	0.0934193	0.0945344	0.0957055	0.0969345	0.0982236	0.0995744	0.100989	0.102469	0.104016	0.105632	0.107317	0.109074	0.110904	0.112808	0.114787	0.116842	0.118974
	-0.225436	0.0759502	0.0763173	0.0766869	0.0770603	0.0774383	0.077822	0.0782126	0.078611	0.0790186	0.0794365	0.079866	0.0803085	0.0807652	0.0812378	0.0817276	0.0822364	0.0827658	0.0833176	0.0838935	0.0844955	0.0851257	0.0857859	0.0864783	0.0872051	0.0879685	0.0887707	0.0896139	0.0905004	0.0914326	0.0924125	0.0934426	0.0945249	0.0956616	0.0968549	0.0981067	0.099419	0.100794	0.102233	0.103737	0.10531	0.106951	0.108662	0.110446	0.112303	0.114234	0.11624	0.118323	0.120483
	-0.223596	0.0766759	0.0770494	0.077426	0.0778066	0.0781921	0.0785838	0.0789827	0.0793898	0.0798065	0.0802339	0.0806734	0.0811262	0.0815937	0.0820776	0.0825792	0.0831003	0.0836424	0.0842075	0.0847973	0.0854137	0.0860588	0.0867345	0.0874431	0.0881866	0.0889673	0.0897873	0.090649	0.0915547	0.0925065	0.0935068	0.0945578	0.0956616	0.0968204	0.0980363	0.0993113	0.100647	0.102046	0.10351	0.10504	0.106638	0.108305	0.110043	0.111853	0.113737	0.115695	0.11773	0.11984	0.122029
	-0.221755	0.0774214	0.0778019	0.0781857	0.0785738	0.0789673	0.0793673	0.0797748	0.080191	0.0806172	0.0810544	0.0815042	0.0819677	0.0824465	0.082942	0.0834558	0.0839895	0.0845448	0.0851235	0.0857276	0.0863588	0.0870192	0.0877109	0.0884359	0.0891966	0.0899949	0.0908333	0.091714	0.0926391	0.0936111	0.0946321	0.0957044	0.0968302	0.0980115	0.0992504	0.100549	0.101909	0.103333	0.104821	0.106377	0.108001	0.109694	0.111459	0.113297	0.115208	0.117194	0.119256	0.121395	0.123612
	-0.219915	0.0781873	0.0785751	0.0789665	0.0793626	0.0797644	0.0801731	0.0805896	0.0810153	0.0814512	0.0818988	0.0823592	0.0828338	0.0833242	0.0838317	0.084358	0.0849048	0.0854736	0.0860665	0.0866851	0.0873315	0.0880077	0.0887157	0.0894577	0.0902359	0.0910524	0.0919095	0.0928095	0.0937546	0.0947472	0.0957894	0.0968834	0.0980315	0.0992357	0.100498	0.101821	0.103205	0.104654	0.106168	0.10775	0.1094	0.11112	0.112912	0.114777	0.116716	0.11873	0.120821	0.122988	0.125234
	-0.218075	0.0789743	0.0793697	0.0797691	0.0801736	0.0805841	0.0810018	0.0814278	0.0818632	0.0823094	0.0827676	0.083239	0.0837252	0.0842275	0.0847475	0.0852867	0.0858469	0.0864297	0.087037	0.0876707	0.0883327	0.089025	0.0897498	0.0905092	0.0913053	0.0921404	0.0930167	0.0939364	0.094902	0.0959155	0.0969793	0.0980956	0.0992664	0.100494	0.10178	0.103127	0.104537	0.106011	0.107551	0.109159	0.110836	0.112583	0.114402	0.116295	0.118262	0.120304	0.122423	0.124619	0.126894
	-0.216234	0.0797828	0.0801863	0.0805941	0.0810073	0.0814269	0.081854	0.0822898	0.0827355	0.0831923	0.0836614	0.0841444	0.0846424	0.0851571	0.0856899	0.0862425	0.0868165	0.0874137	0.0880359	0.088685	0.089363	0.090072	0.090814	0.0915911	0.0924056	0.0932597	0.0941556	0.0950956	0.0960819	0.0971169	0.0982028	0.0993416	0.100536	0.101787	0.103098	0.104469	0.105904	0.107404	0.10897	0.110605	0.112309	0.114083	0.115931	0.117851	0.119846	0.121917	0.124064	0.126289	0.128592
	-0.214394	0.0806134	0.0810253	0.0814419	0.0818642	0.0822933	0.0827303	0.0831763	0.0836326	0.0841004	0.084581	0.0850758	0.0855862	0.0861136	0.0866597	0.087226	0.0878142	0.0884262	0.0890638	0.0897288	0.0904233	0.0911493	0.0919089	0.0927042	0.0935375	0.094411	0.095327	0.0962877	0.0972953	0.0983522	0.0994604	0.100622	0.10184	0.103115	0.104451	0.105848	0.107308	0.108834	0.110427	0.112088	0.113819	0.115622	0.117497	0.119446	0.121469	0.123569	0.125745	0.127998	0.13033
	-0.212554	0.0814666	0.0818874	0.0823132	0.082745	0.083184	0.0836312	0.0840879	0.0845552	0.0850344	0.0855269	0.0860339	0.086557	0.0870977	0.0876574	0.0882379	0.0888409	0.0894681	0.0901214	0.0908027	0.0915141	0.0922575	0.0930352	0.0938492	0.0947018	0.0955952	0.0965317	0.0975134	0.0985428	0.0996219	0.100753	0.101938	0.10318	0.10448	0.10584	0.107263	0.10875	0.110302	0.111922	0.11361	0.115369	0.117199	0.119102	0.121079	0.123131	0.125259	0.127464	0.129747	0.132107
	-0.210714	0.0823427	0.0827728	0.0832082	0.08365	0.0840993	0.0845572	0.085025	0.0855037	0.0859948	0.0864995	0.0870193	0.0875556	0.0881098	0.0886837	0.0892788	0.0898969	0.0905398	0.0912093	0.0919074	0.0926361	0.0933975	0.0941937	0.0950268	0.0958991	0.0968128	0.0977702	0.0987735	0.099825	0.100927	0.102081	0.10329	0.104557	0.105881	0.107267	0.108716	0.110229	0.111808	0.113454	0.11517	0.116957	0.118816	0.120747	0.122753	0.124833	0.12699	0.129224	0.131535	0.133924
	-0.208873	0.0832424	0.0836822	0.0841276	0.0845798	0.0850398	0.0855088	0.0859881	0.0864787	0.0869821	0.0874995	0.0880324	0.0885823	0.0891506	0.0897391	0.0903492	0.0909829	0.0916419	0.0923281	0.0930434	0.0937899	0.0945697	0.0953849	0.0962376	0.0971301	0.0980645	0.0990433	0.100069	0.101143	0.102268	0.103446	0.104679	0.10597	0.10732	0.108732	0.110206	0.111746	0.113352	0.115026	0.11677	0.118585	0.120471	0.122431	0.124465	0.126575	0.12876	0.131023	0.133363	0.135781
	-0.207033	0.0841659	0.0846158	0.0850717	0.0855347	0.0860059	0.0864865	0.0869776	0.0874806	0.0879967	0.0885273	0.0890738	0.0896377	0.0902206	0.0908241	0.0914498	0.0920995	0.092775	0.0934784	0.0942114	0.0949762	0.0957748	0.0966094	0.0974821	0.0983952	0.0993509	0.100352	0.101399	0.102496	0.103645	0.104847	0.106105	0.107421	0.108797	0.110235	0.111736	0.113302	0.114936	0.116638	0.118409	0.120252	0.122167	0.124156	0.126218	0.128357	0.130571	0.132862	0.13523	0.137677
	-0.205193	0.0851135	0.085574	0.0860409	0.0865151	0.0869979	0.0874905	0.087994	0.0885098	0.0890391	0.0895833	0.0901439	0.0907223	0.0913202	0.0919391	0.0925808	0.0932471	0.0939397	0.0946606	0.0954118	0.0961953	0.0970133	0.0978677	0.098761	0.0996952	0.100673	0.101695	0.102766	0.103886	0.105059	0.106286	0.107569	0.10891	0.110312	0.111776	0.113304	0.114898	0.116559	0.118289	0.120088	0.121959	0.123903	0.12592	0.128012	0.130178	0.132421	0.134741	0.137138	0.139613
	-0.203352	0.0860857	0.0865572	0.0870354	0.0875214	0.0880163	0.0885213	0.0890376	0.0895666	0.0901096	0.0906679	0.091243	0.0918364	0.0924498	0.0930847	0.0937429	0.0944261	0.0951363	0.0958753	0.0966451	0.0974479	0.0982856	0.0991605	0.100075	0.10103	0.10203	0.103075	0.104169	0.105313	0.10651	0.107762	0.10907	0.110438	0.111866	0.113357	0.114912	0.116533	0.118222	0.11998	0.121808	0.123707	0.125679	0.127725	0.129845	0.132041	0.134312	0.13666	0.139086	0.141588
	-0.201512	0.0870827	0.0875657	0.0880557	0.0885538	0.0890612	0.0895791	0.0901088	0.0906515	0.0912085	0.0917814	0.0923716	0.0929805	0.0936098	0.0942612	0.0949363	0.095637	0.0963652	0.0971228	0.0979118	0.0987343	0.0995923	0.100488	0.101424	0.102401	0.103423	0.104492	0.10561	0.106778	0.108	0.109277	0.110611	0.112004	0.113459	0.114977	0.11656	0.118208	0.119925	0.121711	0.123567	0.125495	0.127496	0.12957	0.131719	0.133943	0.136243	0.138619	0.141073	0.143603
	-0.199672	0.0881047	0.0885996	0.0891019	0.0896126	0.090133	0.0906643	0.0912077	0.0917646	0.0923363	0.0929242	0.0935299	0.0941548	0.0948006	0.0954689	0.0961615	0.0968802	0.097627	0.0984037	0.0992123	0.100055	0.100934	0.101851	0.102808	0.103809	0.104854	0.105946	0.107087	0.108281	0.109527	0.11083	0.11219	0.11361	0.115092	0.116637	0.118247	0.119924	0.121669	0.123483	0.125368	0.127324	0.129353	0.131456	0.133633	0.135886	0.138214	0.140618	0.143099	0.145657
	-0.197831	0.089152	0.0896592	0.0901742	0.090698	0.0912319	0.0917771	0.0923348	0.0929063	0.0934931	0.0940966	0.0947183	0.0953597	0.0960224	0.0967082	0.0974188	0.0981561	0.0989218	0.0997181	0.100547	0.10141	0.10231	0.103249	0.104229	0.105252	0.106321	0.107437	0.108603	0.109821	0.111094	0.112422	0.113809	0.115256	0.116765	0.118337	0.119975	0.12168	0.123453	0.125295	0.127208	0.129194	0.131251	0.133383	0.135588	0.137869	0.140224	0.142656	0.145164	0.147749
	-0.195991	0.0902247	0.0907447	0.0912729	0.0918103	0.0923581	0.0929176	0.0934901	0.0940768	0.0946793	0.0952988	0.095937	0.0965954	0.0972756	0.0979794	0.0987085	0.0994648	0.10025	0.101066	0.101916	0.1028	0.103722	0.104683	0.105686	0.106733	0.107825	0.108966	0.110157	0.111401	0.112699	0.114054	0.115467	0.116941	0.118477	0.120078	0.121743	0.123476	0.125278	0.127149	0.12909	0.131104	0.13319	0.135349	0.137583	0.139891	0.142275	0.144734	0.147268	0.149879
	-0.194151	0.0913229	0.0918563	0.0923981	0.0929496	0.0935118	0.0940862	0.0946739	0.0952763	0.0958949	0.096531	0.0971863	0.0978622	0.0985604	0.0992827	0.100031	0.100807	0.101612	0.102449	0.10332	0.104226	0.10517	0.106154	0.10718	0.108251	0.109368	0.110533	0.11175	0.113019	0.114344	0.115725	0.117165	0.118667	0.120231	0.121859	0.123553	0.125314	0.127143	0.129043	0.131013	0.133055	0.135169	0.137357	0.139618	0.141954	0.144364	0.14685	0.149411	0.152047
	-0.192311	0.0924468	0.092994	0.09355	0.094116	0.0946932	0.0952829	0.0958864	0.096505	0.0971402	0.0977935	0.0984663	0.0991603	0.0998771	0.100618	0.101386	0.102182	0.103008	0.103866	0.104759	0.105687	0.106654	0.107661	0.108711	0.109806	0.110948	0.112139	0.113381	0.114677	0.116028	0.117436	0.118904	0.120433	0.122024	0.123681	0.125403	0.127192	0.12905	0.130978	0.132976	0.135046	0.137189	0.139404	0.141693	0.144056	0.146493	0.149005	0.151591	0.154252
	-0.19047	0.0935966	0.094158	0.0947286	0.0953096	0.0959023	0.0965079	0.0971277	0.0977631	0.0984154	0.0990863	0.0997773	0.10049	0.101226	0.101987	0.102775	0.103591	0.104438	0.105318	0.106233	0.107184	0.108174	0.109205	0.11028	0.111399	0.112566	0.113783	0.115051	0.116373	0.117751	0.119187	0.120682	0.122239	0.123859	0.125543	0.127294	0.129111	0.130998	0.132954	0.13498	0.137078	0.139249	0.141491	0.143807	0.146197	0.14866	0.151197	0.153808	0.156493
	-0.18863	0.0947722	0.0953483	0.0959341	0.0965307	0.0971393	0.0977613	0.0983979	0.0990506	0.0997207	0.10041	0.101119	0.101851	0.102607	0.103388	0.104196	0.105034	0.105903	0.106805	0.107743	0.108717	0.109731	0.110787	0.111886	0.11303	0.114223	0.115466	0.116761	0.11811	0.119515	0.120979	0.122502	0.124086	0.125734	0.127447	0.129226	0.131072	0.132986	0.134971	0.137025	0.139151	0.141349	0.143619	0.145961	0.148377	0.150865	0.153427	0.156063	0.158771
	-0.18679	0.0959738	0.0965652	0.0971666	0.0977793	0.0984044	0.0990433	0.0996973	0.100368	0.101056	0.101764	0.102493	0.103244	0.10402	0.104822	0.105652	0.106512	0.107403	0.108328	0.109288	0.110287	0.111325	0.112405	0.11353	0.1147	0.115919	0.117188	0.11851	0.119887	0.121319	0.12281	0.124362	0.125974	0.127651	0.129392	0.131199	0.133073	0.135016	0.137028	0.139111	0.141264	0.143489	0.145785	0.148154	0.150595	0.153109	0.155695	0.158353	0.161083
	-0.184949	0.0972016	0.0978087	0.0984262	0.0990555	0.0996976	0.100354	0.101026	0.101715	0.102422	0.103149	0.103898	0.10467	0.105466	0.10629	0.107141	0.108023	0.108937	0.109886	0.11087	0.111893	0.112956	0.114062	0.115212	0.116408	0.117654	0.11895	0.120299	0.121703	0.123164	0.124683	0.126262	0.127904	0.129608	0.131378	0.133213	0.135116	0.137087	0.139127	0.141237	0.143417	0.145669	0.147991	0.150386	0.152851	0.155389	0.157998	0.160679	0.16343
	-0.183109	0.0984555	0.0990788	0.0997131	0.100359	0.101019	0.101694	0.102384	0.103092	0.103819	0.104566	0.105335	0.106127	0.106946	0.107791	0.108665	0.10957	0.110507	0.111479	0.112488	0.113536	0.114624	0.115756	0.116932	0.118156	0.119428	0.120752	0.122129	0.12356	0.125049	0.126597	0.128204	0.129874	0.131607	0.133405	0.135269	0.1372	0.139199	0.141266	0.143403	0.14561	0.147888	0.150236	0.152655	0.155145	0.157706	0.160337	0.163039	0.165811
	-0.181269	0.0997357	0.100376	0.101027	0.101691	0.102369	0.103062	0.103772	0.104499	0.105246	0.106013	0.106804	0.107618	0.108458	0.109326	0.110223	0.111151	0.112113	0.113109	0.114143	0.115216	0.116331	0.117488	0.118691	0.119942	0.121242	0.122593	0.123998	0.125458	0.126975	0.128551	0.130187	0.131886	0.133647	0.135474	0.137366	0.139325	0.141351	0.143446	0.14561	0.147843	0.150147	0.15252	0.154963	0.157476	0.160059	0.162712	0.165434	0.168224
	-0.179429	0.101042	0.1017	0.102369	0.103051	0.103748	0.10446	0.105189	0.105937	0.106704	0.107493	0.108305	0.109141	0.110004	0.110894	0.111815	0.112768	0.113754	0.114776	0.115835	0.116934	0.118075	0.11926	0.12049	0.121768	0.123096	0.124475	0.125908	0.127397	0.128942	0.130547	0.132212	0.133939	0.135729	0.137584	0.139504	0.141491	0.143545	0.145667	0.147857	0.150116	0.152444	0.154842	0.157308	0.159844	0.162448	0.165121	0.167862	0.170669
	-0.177588	0.102376	0.103051	0.103739	0.10444	0.105156	0.105887	0.106637	0.107405	0.108194	0.109004	0.109838	0.110697	0.111583	0.112498	0.113443	0.11442	0.115431	0.116479	0.117564	0.11869	0.119858	0.12107	0.122328	0.123634	0.12499	0.126397	0.127859	0.129377	0.130951	0.132585	0.134278	0.136034	0.137853	0.139736	0.141684	0.143698	0.145779	0.147928	0.150144	0.152428	0.154781	0.157202	0.159691	0.162248	0.164872	0.167564	0.170322	0.173146
	-0.175748	0.103736	0.10443	0.105136	0.105857	0.106592	0.107345	0.108115	0.108904	0.109715	0.110548	0.111405	0.112287	0.113197	0.114136	0.115106	0.116108	0.117145	0.118219	0.119331	0.120484	0.121679	0.122919	0.124205	0.125539	0.126924	0.128361	0.129851	0.131398	0.133001	0.134664	0.136387	0.138171	0.140018	0.141929	0.143905	0.145947	0.148054	0.150229	0.152471	0.154779	0.157156	0.159599	0.16211	0.164687	0.167331	0.17004	0.172814	0.175653
	-0.173908	0.105124	0.105836	0.106562	0.107303	0.108059	0.108832	0.109624	0.110435	0.111268	0.112124	0.113004	0.113911	0.114845	0.115809	0.116804	0.117833	0.118897	0.119997	0.121137	0.122317	0.12354	0.124808	0.126123	0.127486	0.1289	0.130365	0.131885	0.133461	0.135094	0.136785	0.138537	0.14035	0.142226	0.144165	0.146168	0.148236	0.150371	0.152571	0.154837	0.15717	0.159569	0.162034	0.164565	0.167162	0.169823	0.172549	0.175338	0.178189
	-0.172067	0.106539	0.107271	0.108017	0.108778	0.109555	0.11035	0.111163	0.111998	0.112854	0.113733	0.114638	0.115569	0.116528	0.117518	0.118539	0.119595	0.120685	0.121813	0.122981	0.124189	0.125441	0.126737	0.128081	0.129473	0.130916	0.132412	0.133961	0.135566	0.137228	0.138949	0.14073	0.142571	0.144475	0.146442	0.148473	0.150568	0.152727	0.154953	0.157243	0.159599	0.16202	0.164506	0.167057	0.169671	0.172349	0.175089	0.177891	0.180753
	-0.170227	0.107982	0.108734	0.1095	0.110282	0.111081	0.111898	0.112735	0.113592	0.114472	0.115376	0.116305	0.117262	0.118247	0.119263	0.120311	0.121394	0.122512	0.123668	0.124864	0.126101	0.127382	0.128707	0.130081	0.131503	0.132975	0.1345	0.136079	0.137714	0.139406	0.141156	0.142965	0.144835	0.146767	0.148762	0.150819	0.15294	0.155125	0.157375	0.159688	0.162067	0.164509	0.167014	0.169583	0.172214	0.174907	0.177661	0.180474	0.183345
	-0.168387	0.109453	0.110226	0.111014	0.111817	0.112639	0.113479	0.114338	0.11522	0.116124	0.117053	0.118008	0.11899	0.120002	0.121045	0.122121	0.123231	0.124377	0.125562	0.126786	0.128053	0.129363	0.130719	0.132122	0.133574	0.135076	0.136631	0.13824	0.139905	0.141626	0.143405	0.145244	0.147142	0.149102	0.151123	0.153207	0.155354	0.157564	0.159837	0.162173	0.164573	0.167035	0.169559	0.172144	0.174791	0.177497	0.180262	0.183085	0.185964
	-0.166546	0.110953	0.111747	0.112557	0.113383	0.114227	0.115091	0.115975	0.116881	0.11781	0.118765	0.119746	0.120755	0.121794	0.122864	0.123968	0.125106	0.126282	0.127495	0.12875	0.130046	0.131386	0.132772	0.134205	0.135687	0.13722	0.138806	0.140445	0.142139	0.14389	0.145698	0.147565	0.149492	0.151479	0.153528	0.155637	0.157809	0.160043	0.162339	0.164697	0.167117	0.169597	0.172139	0.17474	0.1774	0.180118	0.182893	0.185723	0.188607
	-0.164706	0.112482	0.113299	0.114131	0.11498	0.115848	0.116736	0.117644	0.118576	0.119531	0.120512	0.12152	0.122556	0.123623	0.124721	0.125854	0.127021	0.128226	0.12947	0.130754	0.13208	0.133451	0.134867	0.136331	0.137844	0.139408	0.141023	0.142693	0.144417	0.146197	0.148035	0.149931	0.151885	0.1539	0.155974	0.15811	0.160306	0.162563	0.164881	0.16726	0.169698	0.172197	0.174754	0.17737	0.180042	0.18277	0.185553	0.188388	0.191275
	-0.162866	0.114042	0.114881	0.115736	0.116609	0.117501	0.118414	0.119348	0.120305	0.121287	0.122295	0.12333	0.124395	0.12549	0.126618	0.127779	0.128977	0.130211	0.131485	0.1328	0.134157	0.135559	0.137006	0.138501	0.140045	0.141639	0.143285	0.144985	0.146739	0.148549	0.150416	0.15234	0.154322	0.156364	0.158464	0.160624	0.162844	0.165124	0.167463	0.169861	0.172318	0.174833	0.177404	0.180032	0.182715	0.185451	0.18824	0.191079	0.193967
	-0.161026	0.115633	0.116495	0.117374	0.118271	0.119188	0.120126	0.121087	0.122071	0.12308	0.124115	0.125179	0.126272	0.127396	0.128553	0.129745	0.130973	0.132238	0.133543	0.134888	0.136277	0.13771	0.139188	0.140715	0.14229	0.143915	0.145592	0.147322	0.149107	0.150946	0.152841	0.154794	0.156803	0.158871	0.160997	0.163181	0.165424	0.167725	0.170084	0.172501	0.174974	0.177504	0.180089	0.182727	0.185419	0.188161	0.190954	0.193794	0.19668
	-0.159185	0.117255	0.118141	0.119044	0.119967	0.12091	0.121874	0.122861	0.123872	0.124909	0.125973	0.127066	0.128188	0.129342	0.13053	0.131752	0.13301	0.134307	0.135643	0.13702	0.138441	0.139905	0.141415	0.142973	0.14458	0.146236	0.147945	0.149705	0.151519	0.153388	0.155312	0.157292	0.159328	0.161422	0.163572	0.16578	0.168045	0.170367	0.172745	0.175179	0.177668	0.180211	0.182807	0.185455	0.188153	0.190899	0.193693	0.196532	0.199414
	-0.157345	0.118909	0.11982	0.120749	0.121697	0.122666	0.123658	0.124672	0.125711	0.126777	0.12787	0.128992	0.130145	0.131329	0.132548	0.133801	0.135091	0.136419	0.137787	0.139196	0.140649	0.142145	0.143688	0.145278	0.146916	0.148604	0.150343	0.152134	0.153978	0.155875	0.157828	0.159835	0.161898	0.164017	0.166191	0.168422	0.170708	0.173049	0.175445	0.177895	0.180398	0.182952	0.185558	0.188213	0.190915	0.193664	0.196457	0.199292	0.202167
	-0.155505	0.120598	0.121533	0.122488	0.123463	0.124459	0.125478	0.126521	0.127589	0.128684	0.129807	0.130959	0.132142	0.133358	0.134608	0.135893	0.137215	0.138575	0.139976	0.141418	0.142902	0.144432	0.146006	0.147628	0.149298	0.151018	0.152787	0.154609	0.156482	0.158409	0.160389	0.162424	0.164512	0.166656	0.168854	0.171106	0.173412	0.175771	0.178184	0.180648	0.183163	0.185728	0.188341	0.191001	0.193707	0.196455	0.199244	0.202073	0.204939
	-0.153664	0.12232	0.123282	0.124263	0.125265	0.126289	0.127336	0.128408	0.129506	0.130631	0.131784	0.132967	0.134182	0.13543	0.136711	0.138029	0.139383	0.140777	0.14221	0.143685	0.145202	0.146764	0.148372	0.150026	0.151728	0.153479	0.155279	0.157131	0.159034	0.160989	0.162997	0.165058	0.167172	0.169339	0.171559	0.173832	0.176157	0.178534	0.180961	0.183439	0.185964	0.188538	0.191157	0.19382	0.196525	0.19927	0.202054	0.204874	0.207727
	-0.151824	0.124078	0.125066	0.126075	0.127105	0.128157	0.129234	0.130335	0.131463	0.132619	0.133803	0.135018	0.136265	0.137545	0.138859	0.14021	0.141597	0.143024	0.144491	0.145999	0.14755	0.149144	0.150785	0.152471	0.154205	0.155987	0.157819	0.159701	0.161633	0.163616	0.165651	0.167738	0.169876	0.172066	0.174308	0.1766	0.178943	0.181336	0.183777	0.186265	0.1888	0.19138	0.194002	0.196666	0.199369	0.20211	0.204885	0.207693	0.21053
	-0.149984	0.125873	0.126888	0.127925	0.128983	0.130065	0.131171	0.132303	0.133462	0.134649	0.135865	0.137113	0.138392	0.139705	0.141053	0.142436	0.143858	0.145318	0.146818	0.14836	0.149945	0.151573	0.153246	0.154965	0.156731	0.158545	0.160407	0.162318	0.164279	0.16629	0.168352	0.170463	0.172625	0.174838	0.1771	0.179411	0.18177	0.184177	0.18663	0.189128	0.19167	0.194254	0.196878	0.19954	0.202239	0.204971	0.207735	0.210528	0.213347
	-0.148144	0.127705	0.128748	0.129814	0.130902	0.132013	0.13315	0.134313	0.135503	0.136722	0.137971	0.139252	0.140564	0.141911	0.143292	0.14471	0.146166	0.14766	0.149195	0.15077	0.152388	0.15405	0.155756	0.157508	0.159306	0.161151	0.163043	0.164984	0.166973	0.169012	0.171099	0.173235	0.17542	0.177653	0.179934	0.182263	0.184637	0.187057	0.18952	0.192026	0.194573	0.197159	0.199782	0.202441	0.205132	0.207854	0.210603	0.213378	0.216175
	-0.146303	0.129576	0.130648	0.131743	0.132861	0.134003	0.135171	0.136366	0.137589	0.13884	0.140123	0.141436	0.142783	0.144164	0.145579	0.147032	0.148522	0.150051	0.15162	0.15323	0.154882	0.156577	0.158316	0.160101	0.16193	0.163806	0.165729	0.167699	0.169716	0.171781	0.173893	0.176053	0.17826	0.180513	0.182812	0.185156	0.187544	0.189975	0.192447	0.194958	0.197508	0.200094	0.202714	0.205366	0.208047	0.210755	0.213488	0.216241	0.219014
	-0.144463	0.131486	0.132588	0.133713	0.134862	0.136036	0.137236	0.138463	0.139719	0.141004	0.14232	0.143668	0.145049	0.146464	0.147915	0.149402	0.150927	0.152491	0.154095	0.155739	0.157426	0.159155	0.160927	0.162744	0.164605	0.166512	0.168464	0.170462	0.172507	0.174598	0.176734	0.178916	0.181144	0.183416	0.185732	0.18809	0.19049	0.19293	0.195409	0.197924	0.200475	0.203058	0.205672	0.208315	0.210984	0.213675	0.216387	0.219116	0.22186
	-0.142623	0.133438	0.134571	0.135726	0.136906	0.138112	0.139345	0.140605	0.141895	0.143214	0.144565	0.145947	0.147363	0.148814	0.1503	0.151823	0.153383	0.154982	0.156621	0.1583	0.16002	0.161783	0.163588	0.165437	0.16733	0.169267	0.171249	0.173275	0.175346	0.177462	0.179622	0.181826	0.184073	0.186362	0.188693	0.191064	0.193474	0.195922	0.198405	0.200922	0.203471	0.20605	0.208656	0.211286	0.213939	0.216611	0.219299	0.222001	0.224712
	-0.140782	0.135432	0.136595	0.137783	0.138995	0.140234	0.1415	0.142794	0.144118	0.145472	0.146857	0.148275	0.149727	0.151213	0.152735	0.154294	0.15589	0.157524	0.159198	0.160912	0.162667	0.164463	0.166301	0.168182	0.170106	0.172073	0.174083	0.176137	0.178234	0.180374	0.182556	0.18478	0.187046	0.189351	0.191696	0.194078	0.196496	0.198949	0.201435	0.203951	0.206496	0.209068	0.211662	0.214278	0.216912	0.219561	0.222222	0.224892	0.227568
	-0.138942	0.137469	0.138664	0.139884	0.141129	0.142402	0.143702	0.14503	0.146389	0.147778	0.149199	0.150653	0.152141	0.153663	0.155221	0.156816	0.158448	0.160118	0.161827	0.163576	0.165365	0.167194	0.169066	0.170978	0.172933	0.174929	0.176968	0.179048	0.18117	0.183333	0.185537	0.18778	0.190062	0.192382	0.194739	0.19713	0.199555	0.202011	0.204497	0.207011	0.209549	0.21211	0.214691	0.217289	0.219901	0.222523	0.225154	0.22779	0.230426
	-0.137102	0.139551	0.140778	0.142031	0.14331	0.144616	0.145951	0.147315	0.148709	0.150134	0.151591	0.153082	0.154606	0.156165	0.157759	0.15939	0.161058	0.162764	0.164509	0.166292	0.168115	0.169978	0.171882	0.173826	0.175811	0.177836	0.179902	0.182008	0.184154	0.186339	0.188563	0.190824	0.193122	0.195454	0.197821	0.20022	0.202649	0.205107	0.20759	0.210098	0.212627	0.215175	0.217739	0.220316	0.222903	0.225496	0.228093	0.23069	0.233283
	-0.135262	0.141678	0.142938	0.144224	0.145538	0.146879	0.148249	0.149649	0.151079	0.15254	0.154034	0.155561	0.157123	0.158718	0.16035	0.162017	0.163722	0.165463	0.167243	0.169061	0.170919	0.172815	0.17475	0.176725	0.17874	0.180793	0.182886	0.185017	0.187185	0.189391	0.191634	0.193911	0.196223	0.198567	0.200942	0.203346	0.205777	0.208234	0.210713	0.213212	0.21573	0.218262	0.220805	0.223358	0.225916	0.228477	0.231036	0.233591	0.236137
	-0.133421	0.143851	0.145145	0.146466	0.147814	0.149191	0.150596	0.152032	0.153499	0.154998	0.156529	0.158093	0.159692	0.161325	0.162993	0.164697	0.166438	0.168216	0.170031	0.171884	0.173774	0.175703	0.177671	0.179676	0.181719	0.1838	0.185918	0.188073	0.190264	0.192489	0.194749	0.197041	0.199365	0.201718	0.2041	0.206507	0.208938	0.211391	0.213863	0.216352	0.218854	0.221367	0.223888	0.226413	0.22894	0.231464	0.233982	0.236491	0.238986
	-0.131581	0.14607	0.147399	0.148755	0.150139	0.151552	0.152994	0.154467	0.155971	0.157507	0.159076	0.160678	0.162314	0.163984	0.16569	0.167431	0.169208	0.171021	0.172872	0.174759	0.176683	0.178644	0.180643	0.182678	0.184749	0.186857	0.189	0.191177	0.193388	0.195632	0.197908	0.200213	0.202547	0.204908	0.207293	0.209702	0.21213	0.214577	0.217039	0.219514	0.221999	0.22449	0.226984	0.229479	0.23197	0.234454	0.236927	0.239386	0.241826
	-0.129741	0.148338	0.149702	0.151094	0.152514	0.153963	0.155443	0.156953	0.158495	0.160069	0.161675	0.163315	0.164989	0.166697	0.16844	0.170218	0.172031	0.173881	0.175766	0.177687	0.179644	0.181638	0.183666	0.18573	0.187829	0.189962	0.192129	0.194328	0.196558	0.198819	0.201108	0.203425	0.205767	0.208134	0.210521	0.212928	0.215352	0.21779	0.22024	0.222698	0.225161	0.227627	0.230092	0.232552	0.235004	0.237445	0.239869	0.242275	0.244656
	-0.1279	0.150654	0.152054	0.153482	0.154939	0.156426	0.157943	0.159491	0.161071	0.162683	0.164327	0.166006	0.167717	0.169463	0.171244	0.173059	0.174908	0.176793	0.178713	0.180668	0.182658	0.184682	0.186741	0.188833	0.190958	0.193116	0.195305	0.197524	0.199772	0.202048	0.20435	0.206676	0.209025	0.211394	0.213781	0.216185	0.218601	0.221027	0.223462	0.2259	0.22834	0.230777	0.233209	0.235632	0.238041	0.240434	0.242806	0.245154	0.247473
	-0.12606	0.15302	0.154456	0.155921	0.157415	0.158939	0.160494	0.162081	0.163699	0.16535	0.167033	0.16875	0.1705	0.172283	0.174101	0.175953	0.177839	0.179759	0.181713	0.183701	0.185723	0.187778	0.189866	0.191985	0.194136	0.196316	0.198526	0.200764	0.203029	0.205318	0.20763	0.209964	0.212317	0.214688	0.217072	0.219469	0.221875	0.224288	0.226703	0.229119	0.231532	0.233937	0.236333	0.238714	0.241078	0.243419	0.245735	0.248022	0.250274
	-0.12422	0.155434	0.156907	0.15841	0.159942	0.161505	0.163098	0.164723	0.16638	0.16807	0.169792	0.171547	0.173335	0.175157	0.177012	0.1789	0.180822	0.182777	0.184766	0.186786	0.188839	0.190924	0.19304	0.195185	0.19736	0.199563	0.201793	0.204048	0.206327	0.208628	0.210949	0.213288	0.215643	0.218012	0.220392	0.22278	0.225173	0.227568	0.229962	0.232352	0.234734	0.237105	0.239461	0.241797	0.244111	0.246398	0.248654	0.250874	0.253056
	-0.122379	0.157898	0.159409	0.160949	0.16252	0.164121	0.165754	0.167418	0.169114	0.170843	0.172604	0.174398	0.176224	0.178084	0.179976	0.181901	0.183858	0.185848	0.187869	0.189922	0.192006	0.194119	0.196262	0.198433	0.200631	0.202854	0.205102	0.207373	0.209664	0.211975	0.214303	0.216646	0.219001	0.221366	0.223738	0.226114	0.228491	0.230866	0.233236	0.235597	0.237946	0.240278	0.24259	0.244878	0.247138	0.249366	0.251558	0.25371	0.255818
	-0.120539	0.160412	0.161961	0.16354	0.16515	0.16679	0.168462	0.170165	0.171901	0.173669	0.175469	0.177301	0.179166	0.181063	0.182992	0.184953	0.186946	0.18897	0.191024	0.193108	0.195221	0.197363	0.199531	0.201726	0.203946	0.206189	0.208453	0.210738	0.21304	0.215359	0.217691	0.220035	0.222387	0.224746	0.227108	0.229469	0.231828	0.23418	0.236522	0.238851	0.241162	0.243453	0.245718	0.247954	0.250157	0.252323	0.254447	0.256526	0.258555
	-0.118699	0.162976	0.164564	0.166181	0.16783	0.16951	0.171221	0.172965	0.17474	0.176547	0.178386	0.180257	0.18216	0.184094	0.18606	0.188057	0.190084	0.192141	0.194228	0.196342	0.198484	0.200653	0.202846	0.205064	0.207304	0.209564	0.211844	0.21414	0.216452	0.218776	0.221111	0.223454	0.225801	0.228151	0.230499	0.232844	0.235181	0.237507	0.239818	0.242111	0.244382	0.246627	0.248842	0.251022	0.253165	0.255264	0.257317	0.259319	0.261266
	-0.116859	0.165589	0.167216	0.168873	0.170562	0.172281	0.174033	0.175815	0.17763	0.179477	0.181355	0.183264	0.185205	0.187177	0.189179	0.191211	0.193273	0.195362	0.19748	0.199624	0.201794	0.203988	0.206206	0.208444	0.210703	0.21298	0.215272	0.217579	0.219898	0.222226	0.22456	0.226899	0.229239	0.231577	0.23391	0.236234	0.238547	0.240844	0.243121	0.245375	0.247602	0.249798	0.251959	0.25408	0.256158	0.258188	0.260166	0.262087	0.263948
	-0.115018	0.168252	0.169918	0.171615	0.173343	0.175103	0.176894	0.178717	0.180572	0.182458	0.184375	0.186323	0.188301	0.19031	0.192348	0.194415	0.196509	0.198631	0.200779	0.202952	0.205149	0.207367	0.209607	0.211866	0.214141	0.216432	0.218737	0.221052	0.223375	0.225704	0.228037	0.23037	0.232699	0.235023	0.237337	0.239638	0.241923	0.244188	0.246428	0.24864	0.25082	0.252964	0.255067	0.257125	0.259135	0.261091	0.26299	0.264828	0.266599
	-0.113178	0.170963	0.172669	0.174406	0.176175	0.177975	0.179806	0.181669	0.183563	0.185488	0.187444	0.189431	0.191446	0.193491	0.195565	0.197666	0.199793	0.201946	0.204124	0.206324	0.208546	0.210788	0.213049	0.215325	0.217617	0.21992	0.222234	0.224555	0.226882	0.22921	0.231538	0.233862	0.236179	0.238485	0.240778	0.243053	0.245307	0.247536	0.249736	0.251903	0.254032	0.25612	0.258162	0.260155	0.262093	0.263972	0.265789	0.267538	0.269216
	-0.111338	0.173723	0.175469	0.177246	0.179055	0.180896	0.182767	0.18467	0.186604	0.188568	0.190563	0.192587	0.19464	0.196721	0.198829	0.200963	0.203122	0.205306	0.207512	0.209738	0.211985	0.214249	0.216529	0.218822	0.221127	0.223442	0.225763	0.228088	0.230415	0.23274	0.235061	0.237373	0.239675	0.241962	0.24423	0.246476	0.248697	0.250887	0.253043	0.255161	0.257236	0.259265	0.261243	0.263166	0.265028	0.266827	0.268558	0.270217	0.271798
	-0.109497	0.17653	0.178316	0.180134	0.181984	0.183865	0.185777	0.187719	0.189693	0.191696	0.193729	0.19579	0.19788	0.199996	0.202138	0.204305	0.206495	0.208708	0.210941	0.213193	0.215462	0.217747	0.220044	0.222353	0.22467	0.226993	0.22932	0.231647	0.233972	0.236292	0.238603	0.240902	0.243185	0.245449	0.24769	0.249904	0.252088	0.254236	0.256346	0.258411	0.26043	0.262396	0.264306	0.266156	0.26794	0.269655	0.271297	0.272861	0.274343
	-0.107657	0.179383	0.18121	0.183069	0.184959	0.18688	0.188833	0.190815	0.192828	0.19487	0.196941	0.199039	0.201164	0.203315	0.205491	0.207689	0.20991	0.212151	0.21441	0.216686	0.218977	0.22128	0.223594	0.225916	0.228243	0.230573	0.232903	0.23523	0.237551	0.239862	0.242161	0.244444	0.246706	0.248945	0.251156	0.253335	0.255478	0.257582	0.259641	0.261652	0.26361	0.26551	0.267349	0.269123	0.270825	0.272453	0.274003	0.275469	0.276849
	-0.105817	0.182281	0.184149	0.186049	0.18798	0.189942	0.191934	0.193957	0.196008	0.198089	0.200197	0.202332	0.204492	0.206677	0.208885	0.211115	0.213364	0.215632	0.217916	0.220215	0.222526	0.224846	0.227175	0.229508	0.231843	0.234178	0.236509	0.238834	0.241148	0.243449	0.245733	0.247996	0.250235	0.252445	0.254623	0.256765	0.258865	0.260921	0.262927	0.264879	0.266774	0.268606	0.27037	0.272064	0.273682	0.27522	0.276674	0.27804	0.279313
	-0.103977	0.185223	0.187133	0.189073	0.191045	0.193047	0.19508	0.197142	0.199232	0.20135	0.203495	0.205666	0.207861	0.210079	0.212319	0.214578	0.216856	0.21915	0.221457	0.223777	0.226106	0.228443	0.230784	0.233127	0.235468	0.237806	0.240136	0.242456	0.244761	0.247049	0.249316	0.251557	0.25377	0.255949	0.258091	0.260191	0.262246	0.264251	0.266201	0.268092	0.269919	0.271679	0.273367	0.274978	0.276508	0.277953	0.279309	0.280571	0.281737
	-0.102136	0.188208	0.190159	0.19214	0.194153	0.196195	0.198267	0.200368	0.202497	0.204653	0.206835	0.209041	0.21127	0.21352	0.21579	0.218078	0.220383	0.222701	0.225031	0.22737	0.229717	0.232067	0.234419	0.236769	0.239115	0.241453	0.24378	0.246093	0.248387	0.25066	0.252906	0.255123	0.257307	0.259452	0.261555	0.263612	0.265618	0.267569	0.26946	0.271286	0.273044	0.274729	0.276337	0.277862	0.279302	0.280651	0.281906	0.283062	0.284117
	-0.100296	0.191234	0.193226	0.195248	0.197301	0.199384	0.201496	0.203635	0.205802	0.207995	0.210212	0.212453	0.214715	0.216997	0.219296	0.221612	0.223942	0.226284	0.228634	0.230992	0.233353	0.235716	0.238077	0.240433	0.242781	0.245118	0.247439	0.249742	0.252023	0.254278	0.256502	0.258692	0.260843	0.262952	0.265014	0.267024	0.268979	0.270872	0.272701	0.274461	0.276147	0.277754	0.279278	0.280716	0.282062	0.283313	0.284464	0.285512	0.286454
	-0.0984557	0.194299	0.196332	0.198395	0.200489	0.202611	0.204762	0.20694	0.209145	0.211374	0.213626	0.2159	0.218194	0.220507	0.222835	0.225178	0.227532	0.229895	0.232265	0.234639	0.237014	0.239387	0.241756	0.244115	0.246464	0.248796	0.25111	0.253402	0.255666	0.2579	0.2601	0.26226	0.264377	0.266447	0.268464	0.270425	0.272325	0.27416	0.275924	0.277613	0.279224	0.280751	0.28219	0.283537	0.284787	0.285937	0.286983	0.287921	0.288747
	-0.0966154	0.197402	0.199476	0.20158	0.203713	0.205876	0.208065	0.210281	0.212523	0.214787	0.217074	0.219381	0.221707	0.224048	0.226404	0.228772	0.231149	0.233533	0.23592	0.238309	0.240696	0.243078	0.245452	0.247813	0.250159	0.252486	0.25479	0.257068	0.259314	0.261525	0.263697	0.265825	0.267905	0.269933	0.271904	0.273813	0.275656	0.277428	0.279125	0.280742	0.282275	0.283719	0.28507	0.286324	0.287477	0.288524	0.289462	0.290287	0.290996
	-0.0947751	0.200541	0.202655	0.2048	0.206973	0.209175	0.211403	0.213656	0.215934	0.218233	0.220554	0.222893	0.225248	0.227618	0.23	0.232392	0.234791	0.237194	0.239598	0.242	0.244397	0.246786	0.249162	0.251524	0.253866	0.256185	0.258477	0.260738	0.262963	0.265149	0.267291	0.269385	0.271426	0.273409	0.27533	0.277185	0.278968	0.280676	0.282303	0.283845	0.285298	0.286657	0.287918	0.289077	0.29013	0.291072	0.2919	0.292612	0.293202
	-0.0929348	0.203713	0.205868	0.208053	0.210266	0.212506	0.214772	0.217062	0.219375	0.221709	0.224062	0.226432	0.228817	0.231215	0.233622	0.236036	0.238455	0.240875	0.243294	0.245708	0.248113	0.250507	0.252885	0.255244	0.25758	0.259889	0.262167	0.264409	0.266612	0.26877	0.27088	0.272936	0.274935	0.276872	0.278741	0.280539	0.282261	0.283901	0.285456	0.286922	0.288292	0.289564	0.290733	0.291795	0.292745	0.293581	0.294299	0.294895	0.295365
	-0.0910945	0.206917	0.209113	0.211337	0.21359	0.215868	0.218171	0.220498	0.222846	0.225213	0.227598	0.229998	0.232411	0.234834	0.237265	0.239701	0.242139	0.244575	0.247006	0.24943	0.251842	0.254239	0.256617	0.258972	0.2613	0.263596	0.265858	0.268079	0.270256	0.272385	0.27446	0.276477	0.278432	0.280319	0.282135	0.283874	0.285531	0.287103	0.288584	0.28997	0.291256	0.292439	0.293514	0.294477	0.295324	0.296052	0.296657	0.297137	0.297487
	-0.0892542	0.21015	0.212386	0.214651	0.216942	0.219258	0.221598	0.22396	0.226342	0.228742	0.231158	0.233587	0.236027	0.238475	0.240928	0.243384	0.245839	0.24829	0.250733	0.253164	0.255581	0.25798	0.260355	0.262704	0.265022	0.267304	0.269547	0.271745	0.273895	0.275992	0.27803	0.280006	0.281914	0.28375	0.28551	0.287187	0.288779	0.290279	0.291684	0.292989	0.294189	0.295281	0.296261	0.297124	0.297866	0.298485	0.298977	0.299339	0.299568
	-0.0874139	0.213411	0.215687	0.21799	0.22032	0.222673	0.225049	0.227446	0.229862	0.232293	0.234739	0.237196	0.239662	0.242134	0.244608	0.247083	0.249553	0.252017	0.25447	0.256908	0.259328	0.261726	0.264097	0.266438	0.268743	0.27101	0.273232	0.275405	0.277526	0.279588	0.281588	0.28352	0.28538	0.287163	0.288864	0.290478	0.292002	0.293429	0.294756	0.295978	0.297091	0.298091	0.298974	0.299736	0.300372	0.300881	0.301259	0.301503	0.30161
	-0.0855736	0.216696	0.219012	0.221355	0.223722	0.226112	0.228524	0.230954	0.233402	0.235865	0.238339	0.240823	0.243314	0.245808	0.248303	0.250794	0.253279	0.255754	0.258215	0.260658	0.26308	0.265475	0.267841	0.270171	0.272463	0.274711	0.27691	0.279057	0.281146	0.283172	0.285131	0.287018	0.288828	0.290555	0.292196	0.293746	0.295199	0.296552	0.2978	0.298938	0.299962	0.300869	0.301654	0.302313	0.302843	0.303242	0.303505	0.30363	0.303615
	-0.0837333	0.220005	0.22236	0.224741	0.227145	0.229571	0.232018	0.234482	0.236961	0.239454	0.241956	0.244466	0.24698	0.249495	0.252008	0.254516	0.257014	0.259499	0.261966	0.264413	0.266834	0.269225	0.271583	0.273902	0.276177	0.278405	0.280581	0.282698	0.284754	0.286742	0.288659	0.290498	0.292256	0.293926	0.295506	0.296989	0.298371	0.299648	0.300815	0.301868	0.302802	0.303614	0.3043	0.304857	0.30528	0.305568	0.305716	0.305723	0.305587
	-0.081893	0.223334	0.225728	0.228146	0.230587	0.233049	0.235529	0.238026	0.240536	0.243057	0.245587	0.248121	0.250658	0.253193	0.255723	0.258245	0.260755	0.263248	0.265721	0.268169	0.270588	0.272974	0.275322	0.277627	0.279885	0.282091	0.28424	0.286327	0.288348	0.290297	0.292169	0.293959	0.295663	0.297275	0.298792	0.300207	0.301517	0.302716	0.303801	0.304768	0.305612	0.306329	0.306916	0.307369	0.307685	0.307861	0.307895	0.307784	0.307527
	-0.0800527	0.226681	0.229113	0.231569	0.234046	0.236543	0.239056	0.241584	0.244125	0.246674	0.249229	0.251787	0.254345	0.256899	0.259445	0.26198	0.264499	0.266999	0.269476	0.271924	0.27434	0.276718	0.279055	0.281345	0.283584	0.285766	0.287888	0.289943	0.291926	0.293834	0.29566	0.2974	0.299049	0.300601	0.302053	0.303399	0.304635	0.305757	0.306759	0.307639	0.308391	0.309013	0.3095	0.30985	0.310059	0.310125	0.310045	0.309816	0.309438
	-0.0782124	0.230043	0.232514	0.235006	0.237519	0.24005	0.242596	0.245155	0.247724	0.2503	0.25288	0.255461	0.258039	0.26061	0.263171	0.265717	0.268246	0.270751	0.273229	0.275676	0.278087	0.280456	0.28278	0.285054	0.287272	0.289429	0.291521	0.293542	0.295488	0.297353	0.299132	0.30082	0.302412	0.303904	0.30529	0.306566	0.307728	0.308771	0.30969	0.310482	0.311143	0.311669	0.312057	0.312303	0.312405	0.312361	0.312167	0.311822	0.311325
	-0.0763721	0.23342	0.235927	0.238456	0.241004	0.243568	0.246146	0.248735	0.251332	0.253934	0.256538	0.25914	0.261737	0.264324	0.266898	0.269455	0.271991	0.2745	0.276979	0.279423	0.281827	0.284187	0.286497	0.288752	0.290948	0.293078	0.295139	0.297126	0.299032	0.300852	0.302583	0.304218	0.305753	0.307183	0.308503	0.309708	0.310795	0.311758	0.312594	0.313298	0.313867	0.314298	0.314586	0.31473	0.314726	0.314572	0.314266	0.313806	0.31319
	-0.0745319	0.236807	0.239352	0.241916	0.244498	0.247095	0.249704	0.252322	0.254946	0.257573	0.2602	0.262822	0.265437	0.268039	0.270626	0.273192	0.275733	0.278246	0.280724	0.283164	0.28556	0.287908	0.290202	0.292437	0.294609	0.296712	0.298741	0.300691	0.302556	0.304332	0.306013	0.307595	0.309071	0.310439	0.311691	0.312826	0.313837	0.31472	0.315472	0.316089	0.316566	0.316902	0.317092	0.317133	0.317024	0.316762	0.316344	0.31577	0.315039
	-0.0726916	0.240203	0.242784	0.245384	0.247999	0.250628	0.253267	0.255914	0.258564	0.261215	0.263864	0.266506	0.269137	0.271753	0.274351	0.276925	0.279471	0.281985	0.284461	0.286895	0.289282	0.291617	0.293894	0.296109	0.298256	0.30033	0.302326	0.304239	0.306062	0.307792	0.309423	0.310949	0.312367	0.313671	0.314857	0.315919	0.316854	0.317658	0.318327	0.318856	0.319243	0.319483	0.319575	0.319516	0.319302	0.318933	0.318406	0.31772	0.316874
	-0.0708513	0.243606	0.246223	0.248857	0.251506	0.254166	0.256834	0.259508	0.262184	0.264858	0.267528	0.270188	0.272834	0.275464	0.278071	0.280652	0.283202	0.285716	0.288189	0.290617	0.292993	0.295314	0.297573	0.299766	0.301887	0.303931	0.305893	0.307767	0.309548	0.311231	0.312811	0.314282	0.315641	0.316881	0.317999	0.31899	0.31985	0.320574	0.321159	0.321602	0.321898	0.322045	0.32204	0.321881	0.321565	0.32109	0.320455	0.319659	0.318701
	-0.069011	0.247013	0.249666	0.252334	0.255014	0.257705	0.260402	0.263103	0.265803	0.2685	0.271189	0.273866	0.276528	0.279169	0.281785	0.284372	0.286924	0.289437	0.291906	0.294326	0.296691	0.298997	0.301237	0.303407	0.305501	0.307515	0.309441	0.311276	0.313014	0.31465	0.316178	0.317594	0.318893	0.32007	0.32112	0.32204	0.322824	0.323469	0.323972	0.324328	0.324535	0.32459	0.32449	0.324232	0.323815	0.323237	0.322496	0.321592	0.320524
	-0.0671707	0.250423	0.25311	0.255811	0.258524	0.261244	0.26397	0.266696	0.26942	0.272138	0.274846	0.27754	0.280215	0.282867	0.285491	0.288083	0.290636	0.293148	0.295612	0.298023	0.300376	0.302665	0.304885	0.307032	0.309098	0.31108	0.312971	0.314766	0.316461	0.318049	0.319525	0.320886	0.322125	0.323238	0.324221	0.325069	0.325779	0.326346	0.326767	0.327039	0.327157	0.327121	0.326927	0.326572	0.326056	0.325377	0.324533	0.323524	0.322349
	-0.0653304	0.253833	0.256554	0.259288	0.262032	0.264781	0.267534	0.270286	0.273033	0.275772	0.278498	0.281207	0.283895	0.286557	0.289188	0.291783	0.294337	0.296846	0.299304	0.301705	0.304045	0.306317	0.308517	0.310639	0.312678	0.314627	0.316482	0.318237	0.319888	0.321428	0.322853	0.324157	0.325337	0.326387	0.327304	0.328081	0.328717	0.329207	0.329547	0.329735	0.329767	0.329641	0.329355	0.328906	0.328293	0.327515	0.32657	0.325458	0.324179
	-0.0634901	0.25724	0.259996	0.262762	0.265536	0.268314	0.271093	0.27387	0.276639	0.279398	0.282141	0.284865	0.287565	0.290236	0.292873	0.295471	0.298026	0.300531	0.302982	0.305373	0.307699	0.309954	0.312132	0.314229	0.316239	0.318156	0.319975	0.32169	0.323296	0.324788	0.326162	0.327411	0.328532	0.329519	0.330369	0.331078	0.331641	0.332054	0.332316	0.332421	0.332368	0.332155	0.331778	0.331237	0.33053	0.329655	0.328612	0.327401	0.326021
	-0.0616498	0.260644	0.263433	0.266231	0.269035	0.271841	0.274646	0.277447	0.280238	0.283015	0.285775	0.288513	0.291224	0.293904	0.296546	0.299147	0.3017	0.304201	0.306645	0.309025	0.311336	0.313573	0.31573	0.317802	0.319783	0.321667	0.323449	0.325124	0.326687	0.328131	0.329453	0.330648	0.33171	0.332636	0.333421	0.334061	0.334552	0.334891	0.335075	0.3351	0.334964	0.334665	0.334201	0.33357	0.332771	0.331802	0.330665	0.329357	0.327879
	-0.0598095	0.264042	0.266864	0.269693	0.272527	0.27536	0.278191	0.281014	0.283826	0.286623	0.289399	0.29215	0.294872	0.297559	0.300206	0.302808	0.30536	0.307857	0.310292	0.312661	0.314957	0.317176	0.319311	0.321357	0.323309	0.32516	0.326906	0.328541	0.33006	0.331458	0.332729	0.33387	0.334875	0.33574	0.33646	0.337033	0.337454	0.33772	0.337828	0.337775	0.337558	0.337176	0.336627	0.335908	0.33502	0.333962	0.332732	0.331331	0.329759
	-0.0579692	0.267433	0.270287	0.273147	0.276009	0.27887	0.281725	0.284572	0.287404	0.290218	0.29301	0.295774	0.298505	0.3012	0.303851	0.306455	0.309005	0.311496	0.313923	0.31628	0.318561	0.320761	0.322875	0.324895	0.326818	0.328637	0.330347	0.331942	0.333418	0.334769	0.335991	0.337078	0.338027	0.338832	0.33949	0.339997	0.34035	0.340544	0.340578	0.340449	0.340154	0.339691	0.339059	0.338257	0.337283	0.336137	0.334819	0.333329	0.331667
	-0.0561289	0.270814	0.2737	0.276591	0.279481	0.282369	0.285248	0.288117	0.290969	0.293801	0.296607	0.299384	0.302125	0.304826	0.307481	0.310085	0.312633	0.315119	0.317537	0.319883	0.322149	0.32433	0.326421	0.328417	0.330311	0.332097	0.333772	0.335328	0.336762	0.338067	0.33924	0.340275	0.341168	0.341916	0.342513	0.342956	0.343242	0.343367	0.34333	0.343127	0.342756	0.342215	0.341504	0.34062	0.339564	0.338334	0.336931	0.335355	0.333606
	-0.0542886	0.274184	0.277102	0.280022	0.282941	0.285854	0.288758	0.291648	0.29452	0.297369	0.30019	0.302978	0.305729	0.308436	0.311095	0.3137	0.316245	0.318726	0.321135	0.323468	0.325719	0.327882	0.329952	0.331922	0.333788	0.335543	0.337182	0.3387	0.340092	0.341353	0.342478	0.343463	0.344303	0.344993	0.345531	0.345912	0.346134	0.346193	0.346086	0.345812	0.345368	0.344752	0.343964	0.343003	0.341867	0.340557	0.339072	0.337414	0.335583
	-0.0524483	0.277541	0.280491	0.283441	0.286387	0.289326	0.292254	0.295165	0.298056	0.300922	0.303757	0.306557	0.309316	0.31203	0.314692	0.317297	0.31984	0.322315	0.324716	0.327037	0.329273	0.331418	0.333466	0.335412	0.33725	0.338974	0.340579	0.34206	0.343412	0.34463	0.345709	0.346644	0.347431	0.348067	0.348548	0.348869	0.349029	0.349023	0.34885	0.348507	0.347993	0.347306	0.346445	0.345408	0.344197	0.34281	0.341249	0.339513	0.337603
	-0.050608	0.280884	0.283865	0.286844	0.289818	0.292783	0.295734	0.298666	0.301576	0.304458	0.307307	0.310119	0.312887	0.315606	0.318272	0.320878	0.323418	0.325887	0.32828	0.33059	0.332811	0.334938	0.336966	0.338888	0.340698	0.342393	0.343965	0.34541	0.346723	0.347898	0.348932	0.34982	0.350558	0.351141	0.351566	0.35183	0.35193	0.351863	0.351626	0.351218	0.350637	0.349881	0.34895	0.347842	0.346559	0.345099	0.343464	0.341654	0.339671
	-0.0487678	0.284212	0.287223	0.290231	0.293233	0.296222	0.299197	0.30215	0.305079	0.307977	0.31084	0.313663	0.31644	0.319166	0.321834	0.324441	0.326979	0.329443	0.331827	0.334126	0.336333	0.338444	0.340451	0.34235	0.344135	0.3458	0.34734	0.34875	0.350026	0.351161	0.352152	0.352994	0.353684	0.354216	0.354589	0.354798	0.354841	0.354715	0.354417	0.353947	0.353302	0.352481	0.351483	0.350309	0.348957	0.347429	0.345724	0.343845	0.341791
	-0.0469275	0.287522	0.290564	0.293601	0.296629	0.299644	0.302641	0.305616	0.308563	0.311478	0.314355	0.317189	0.319975	0.322706	0.325379	0.327986	0.330522	0.332981	0.335358	0.337646	0.33984	0.341934	0.343923	0.345799	0.347559	0.349197	0.350707	0.352084	0.353323	0.35442	0.35537	0.356169	0.356812	0.357297	0.357619	0.357776	0.357765	0.357583	0.357228	0.356698	0.355993	0.35511	0.35405	0.352812	0.351396	0.349803	0.348033	0.346088	0.343969
	-0.0450872	0.290813	0.293886	0.296952	0.300007	0.303047	0.306067	0.309062	0.312028	0.314959	0.31785	0.320696	0.323491	0.326229	0.328905	0.331513	0.334048	0.336503	0.338873	0.341151	0.343333	0.345412	0.347382	0.349238	0.350974	0.352585	0.354066	0.355412	0.356617	0.357678	0.358589	0.359346	0.359946	0.360386	0.36066	0.360768	0.360705	0.36047	0.360061	0.359476	0.358713	0.357773	0.356654	0.355356	0.35388	0.352226	0.350396	0.348389	0.346209
	-0.0432469	0.294084	0.297188	0.300283	0.303365	0.30643	0.309473	0.312489	0.315473	0.318421	0.321326	0.324183	0.326987	0.329733	0.332413	0.335023	0.337557	0.340008	0.342372	0.344642	0.346812	0.348876	0.350829	0.352666	0.35438	0.355967	0.357421	0.358737	0.35991	0.360936	0.36181	0.362529	0.363088	0.363485	0.363715	0.363776	0.363665	0.363381	0.362921	0.362283	0.361468	0.360473	0.359299	0.357946	0.356414	0.354703	0.352816	0.350752	0.348516
	-0.0414066	0.297335	0.300468	0.303592	0.306701	0.309791	0.312857	0.315894	0.318898	0.321862	0.324782	0.327651	0.330465	0.333217	0.335903	0.338515	0.341049	0.343498	0.345856	0.348118	0.350277	0.352329	0.354267	0.356085	0.357779	0.359343	0.360771	0.36206	0.363203	0.364197	0.365037	0.36572	0.366241	0.366597	0.366786	0.366804	0.366648	0.366318	0.36581	0.365124	0.364259	0.363214	0.361989	0.360584	0.359	0.357237	0.355297	0.353182	0.350892
	-0.0395663	0.300562	0.303726	0.306879	0.310015	0.31313	0.31622	0.319278	0.322301	0.325282	0.328216	0.331098	0.333922	0.336683	0.339374	0.341989	0.344524	0.346971	0.349325	0.35158	0.353731	0.355771	0.357695	0.359497	0.361172	0.362715	0.36412	0.365383	0.366499	0.367463	0.368272	0.368921	0.369407	0.369727	0.369876	0.369854	0.369657	0.369284	0.368732	0.368002	0.367091	0.366	0.364728	0.363275	0.361643	0.359832	0.357844	0.355681	0.353344
	-0.037726	0.303766	0.306961	0.310142	0.313306	0.316446	0.319559	0.322639	0.325681	0.32868	0.33163	0.334525	0.33736	0.340129	0.342826	0.345446	0.347982	0.350429	0.35278	0.35503	0.357173	0.359203	0.361115	0.362903	0.364561	0.366085	0.367469	0.368709	0.3698	0.370737	0.371517	0.372135	0.372589	0.372875	0.372989	0.37293	0.372695	0.372283	0.371691	0.37092	0.369967	0.368833	0.367518	0.366023	0.364347	0.362492	0.36046	0.358253	0.355873
	-0.0358857	0.306945	0.31017	0.313381	0.316572	0.319738	0.322875	0.325977	0.329039	0.332055	0.335021	0.33793	0.340777	0.343556	0.34626	0.348885	0.351424	0.353871	0.356221	0.358467	0.360604	0.362626	0.364527	0.366303	0.367946	0.369454	0.370819	0.372038	0.373107	0.37402	0.374774	0.375365	0.375789	0.376044	0.376126	0.376034	0.375765	0.375317	0.374689	0.373881	0.37289	0.371718	0.370364	0.368829	0.367114	0.36522	0.363149	0.360903	0.358483
	-0.0340454	0.310097	0.313354	0.316594	0.319812	0.323005	0.326166	0.32929	0.332373	0.335408	0.33839	0.341314	0.344173	0.346963	0.349676	0.352307	0.35485	0.357299	0.359649	0.361893	0.364025	0.366041	0.367934	0.369699	0.37133	0.372823	0.374172	0.375374	0.376422	0.377314	0.378045	0.378611	0.37901	0.379237	0.379291	0.379169	0.378869	0.37839	0.37773	0.376888	0.375864	0.374657	0.373269	0.371699	0.369949	0.36802	0.365913	0.363632	0.361178
	-0.0322051	0.313222	0.31651	0.31978	0.323026	0.326245	0.329431	0.332579	0.335682	0.338737	0.341737	0.344676	0.347549	0.35035	0.353072	0.355711	0.35826	0.360712	0.363064	0.365307	0.367437	0.369448	0.371335	0.373092	0.374713	0.376194	0.37753	0.378716	0.379748	0.380621	0.381332	0.381877	0.382253	0.382457	0.382486	0.382338	0.382011	0.381504	0.380815	0.379944	0.37889	0.377653	0.376234	0.374634	0.372853	0.370893	0.368756	0.366444	0.363959
	-0.0303648	0.316318	0.319638	0.322938	0.326213	0.329459	0.33267	0.335841	0.338967	0.342041	0.34506	0.348015	0.350903	0.353716	0.35645	0.359097	0.361653	0.364111	0.366466	0.368711	0.37084	0.372849	0.374732	0.376483	0.378096	0.379568	0.380893	0.382067	0.383085	0.383943	0.384637	0.385164	0.385521	0.385704	0.385712	0.385542	0.385192	0.38466	0.383947	0.383051	0.381971	0.380709	0.379263	0.377636	0.375829	0.373842	0.371679	0.369341	0.36683
	-0.0285245	0.319385	0.322736	0.326066	0.329371	0.332644	0.335881	0.339077	0.342225	0.345321	0.348358	0.351332	0.354235	0.357063	0.359808	0.362466	0.365031	0.367496	0.369855	0.372104	0.374235	0.376244	0.378125	0.379872	0.381481	0.382946	0.384263	0.385428	0.386435	0.38728	0.387961	0.388474	0.388815	0.388982	0.388972	0.388783	0.388414	0.387862	0.387129	0.386211	0.38511	0.383826	0.382358	0.380709	0.378879	0.37687	0.374685	0.372324	0.369792
	-0.0266842	0.32242	0.325804	0.329165	0.332499	0.3358	0.339064	0.342285	0.345457	0.348575	0.351632	0.354624	0.357545	0.360388	0.363147	0.365818	0.368393	0.370866	0.373233	0.375487	0.377622	0.379633	0.381515	0.383261	0.384868	0.386329	0.387641	0.388799	0.389799	0.390635	0.391306	0.391808	0.392137	0.392291	0.392267	0.392063	0.391679	0.391112	0.390361	0.389427	0.388308	0.387006	0.385521	0.383853	0.382005	0.379979	0.377775	0.375397	0.372848
	-0.024844	0.325422	0.328839	0.332232	0.335596	0.338926	0.342218	0.345464	0.348661	0.351802	0.354881	0.357893	0.360832	0.363692	0.366467	0.369151	0.371738	0.374222	0.376598	0.37886	0.381001	0.383017	0.384902	0.38665	0.388257	0.389718	0.391028	0.392183	0.393178	0.394009	0.394673	0.395167	0.395488	0.395632	0.395598	0.395384	0.394988	0.394409	0.393646	0.392699	0.391567	0.390252	0.388753	0.387071	0.38521	0.383169	0.380951	0.37856	0.375997
	-0.0230037	0.328391	0.331841	0.335266	0.338661	0.342021	0.34534	0.348614	0.351836	0.355001	0.358103	0.361137	0.364095	0.366974	0.369766	0.372465	0.375067	0.377564	0.379951	0.382222	0.384372	0.386395	0.388286	0.390039	0.39165	0.393113	0.394424	0.395579	0.396573	0.397402	0.398063	0.398553	0.398869	0.399008	0.398968	0.398747	0.398344	0.397757	0.396985	0.396029	0.394888	0.393563	0.392055	0.390364	0.388492	0.386442	0.384215	0.381814	0.379242
	-0.0211634	0.331324	0.334808	0.338266	0.341692	0.345083	0.348431	0.351733	0.354982	0.358172	0.361298	0.364354	0.367335	0.370233	0.373044	0.375761	0.378378	0.38089	0.383291	0.385575	0.387736	0.389769	0.391668	0.393429	0.395046	0.396514	0.39783	0.398988	0.399984	0.400815	0.401477	0.401967	0.402281	0.402419	0.402376	0.402152	0.401746	0.401155	0.400379	0.399418	0.398273	0.396942	0.395428	0.393732	0.391855	0.389799	0.387567	0.38516	0.382583
	-0.0193231	0.33422	0.337739	0.34123	0.344689	0.34811	0.351489	0.35482	0.358096	0.361313	0.364465	0.367545	0.370548	0.373469	0.3763	0.379036	0.381672	0.384201	0.386618	0.388916	0.391091	0.393137	0.395048	0.396819	0.398445	0.399922	0.401245	0.40241	0.403412	0.404248	0.404914	0.405407	0.405725	0.405865	0.405824	0.405601	0.405195	0.404604	0.403828	0.402867	0.40172	0.400389	0.398874	0.397176	0.395298	0.39324	0.391006	0.388598	0.38602
	-0.0174828	0.337078	0.340631	0.344157	0.347649	0.351103	0.354513	0.357873	0.361179	0.364423	0.367602	0.370708	0.373736	0.37668	0.379534	0.382292	0.384948	0.387496	0.389931	0.392247	0.394438	0.396499	0.398424	0.400209	0.401848	0.403336	0.40467	0.405845	0.406856	0.407701	0.408375	0.408876	0.4092	0.409346	0.409311	0.409093	0.408691	0.408105	0.407333	0.406375	0.405232	0.403904	0.402392	0.400697	0.398821	0.396766	0.394534	0.392129	0.389553
	-0.0156425	0.339896	0.343485	0.347045	0.350571	0.354058	0.3575	0.360892	0.364227	0.367501	0.370708	0.373842	0.376896	0.379865	0.382744	0.385525	0.388204	0.390774	0.393229	0.395565	0.397775	0.399854	0.401797	0.403598	0.405253	0.406756	0.408105	0.409293	0.410317	0.411174	0.41186	0.412372	0.412707	0.412862	0.412837	0.412628	0.412235	0.411657	0.410893	0.409944	0.408808	0.407487	0.405981	0.404293	0.402424	0.400375	0.39815	0.395751	0.393182
	-0.0138022	0.342672	0.346297	0.349893	0.353454	0.356974	0.36045	0.363874	0.367241	0.370546	0.373782	0.376945	0.380027	0.383024	0.385928	0.388735	0.391439	0.394033	0.396512	0.39887	0.401102	0.403202	0.405165	0.406986	0.40866	0.410182	0.411547	0.412753	0.413794	0.414666	0.415368	0.415894	0.416244	0.416414	0.416402	0.416206	0.415826	0.415261	0.414509	0.413571	0.412447	0.411137	0.409643	0.407965	0.406106	0.404068	0.401854	0.399465	0.396905
	-0.0119619	0.345404	0.349066	0.352698	0.356295	0.35985	0.36336	0.366817	0.370217	0.373554	0.376822	0.380015	0.383128	0.386153	0.389087	0.391922	0.394652	0.397273	0.399777	0.402161	0.404417	0.406541	0.408528	0.410371	0.412067	0.413611	0.414998	0.416224	0.417285	0.418177	0.418898	0.419443	0.419811	0.419999	0.420005	0.419827	0.419463	0.418914	0.418179	0.417256	0.416148	0.414853	0.413374	0.411712	0.409867	0.407844	0.405643	0.403268	0.400722
	-0.0101216	0.34809	0.35179	0.355459	0.359092	0.362684	0.366229	0.369721	0.373155	0.376526	0.379826	0.383052	0.386196	0.389253	0.392217	0.395082	0.397842	0.400491	0.403024	0.405436	0.407719	0.40987	0.411883	0.413753	0.415474	0.417043	0.418454	0.419705	0.420789	0.421705	0.422449	0.423017	0.423407	0.423617	0.423644	0.423488	0.423145	0.422617	0.421902	0.420999	0.41991	0.418635	0.417175	0.415531	0.413706	0.4117	0.409517	0.40716	0.404632
	-0.00828132	0.350729	0.354467	0.358174	0.361845	0.365473	0.369054	0.372583	0.376052	0.379458	0.382793	0.386052	0.38923	0.39232	0.395317	0.398214	0.401006	0.403687	0.406251	0.408693	0.411007	0.413187	0.41523	0.417128	0.418879	0.420476	0.421916	0.423194	0.424306	0.425249	0.42602	0.426614	0.427031	0.427267	0.42732	0.427188	0.426871	0.426367	0.425676	0.424798	0.423733	0.422481	0.421044	0.419423	0.417619	0.415636	0.413475	0.411139	0.408631
	-0.00644102	0.353317	0.357095	0.360841	0.364549	0.368216	0.371835	0.3754	0.378906	0.382348	0.38572	0.389015	0.392228	0.395353	0.398384	0.401316	0.404142	0.406857	0.409455	0.41193	0.414277	0.416491	0.418566	0.420497	0.422279	0.423908	0.42538	0.426689	0.427833	0.428807	0.429608	0.430233	0.43068	0.430945	0.431028	0.430926	0.430638	0.430163	0.4295	0.42865	0.427612	0.426388	0.424978	0.423383	0.421606	0.419649	0.417513	0.415202	0.412719
	-0.00460073	0.355853	0.359671	0.363456	0.367204	0.370909	0.374567	0.378171	0.381715	0.385195	0.388604	0.391937	0.395187	0.398349	0.401418	0.404386	0.407249	0.41	0.412634	0.415145	0.417528	0.419778	0.421889	0.423855	0.425673	0.427338	0.428844	0.430189	0.431367	0.432376	0.433212	0.433871	0.434352	0.434651	0.434768	0.434699	0.434444	0.434002	0.433371	0.432553	0.431548	0.430355	0.428975	0.427411	0.425664	0.423736	0.42163	0.419347	0.416892
	-0.00276044	0.358335	0.362193	0.366018	0.369806	0.373551	0.377249	0.380892	0.384476	0.387995	0.391444	0.394815	0.398105	0.401306	0.404414	0.407421	0.410323	0.413113	0.415786	0.418336	0.420758	0.423046	0.425196	0.427201	0.429058	0.430761	0.432306	0.43369	0.434907	0.435954	0.436828	0.437526	0.438045	0.438382	0.438536	0.438504	0.438286	0.437881	0.437287	0.436506	0.435535	0.434378	0.433033	0.431504	0.42979	0.427896	0.425822	0.423571	0.421148
	-0.000920146	0.36076	0.364658	0.368525	0.372353	0.37614	0.379877	0.383562	0.387187	0.390746	0.394236	0.397648	0.400979	0.404221	0.40737	0.410418	0.413361	0.416193	0.418907	0.421499	0.423963	0.426293	0.428484	0.430532	0.432431	0.434176	0.435764	0.437189	0.438448	0.439538	0.440454	0.441194	0.441755	0.442134	0.442329	0.442339	0.442163	0.441798	0.441245	0.440503	0.439573	0.438454	0.437149	0.435657	0.433981	0.432124	0.430086	0.427872	0.425483
	0.000920146	0.363124	0.367064	0.370972	0.374843	0.378671	0.38245	0.386177	0.389844	0.393446	0.396977	0.400433	0.403806	0.407091	0.410283	0.413375	0.416361	0.419237	0.421996	0.424632	0.42714	0.429515	0.431751	0.433844	0.435788	0.437579	0.439213	0.440684	0.441989	0.443124	0.444087	0.444872	0.445479	0.445904	0.446145	0.4462	0.446069	0.445749	0.445241	0.444543	0.443656	0.442581	0.441318	0.439868	0.438234	0.436417	0.434419	0.432244	0.429894
	0.00276044	0.365426	0.369409	0.373359	0.377272	0.381142	0.384965	0.388734	0.392444	0.39609	0.399666	0.403165	0.406583	0.409913	0.41315	0.416287	0.41932	0.422242	0.425047	0.42773	0.430286	0.432709	0.434993	0.437134	0.439127	0.440967	0.44265	0.44417	0.445525	0.44671	0.447722	0.448557	0.449214	0.449688	0.449979	0.450084	0.450001	0.44973	0.44927	0.448621	0.447782	0.446753	0.445537	0.444133	0.442544	0.440771	0.438817	0.436685	0.434376
	0.00460073	0.367663	0.371688	0.375681	0.379637	0.383551	0.387417	0.391231	0.394985	0.398676	0.402297	0.405842	0.409306	0.412683	0.415967	0.419153	0.422233	0.425204	0.428058	0.430791	0.433397	0.43587	0.438206	0.440399	0.442444	0.444336	0.446071	0.447644	0.449052	0.45029	0.451356	0.452245	0.452955	0.453483	0.453827	0.453985	0.453956	0.453738	0.45333	0.452733	0.451945	0.450968	0.449801	0.448447	0.446907	0.445182	0.443276	0.441189	0.438926
	0.00644102	0.369831	0.373899	0.377936	0.381936	0.385894	0.389805	0.393663	0.397464	0.401201	0.404868	0.408461	0.411973	0.415398	0.418731	0.421967	0.425098	0.428119	0.431025	0.433811	0.436469	0.438996	0.441386	0.443633	0.445733	0.447681	0.449472	0.451102	0.452566	0.453861	0.454984	0.45593	0.456698	0.457284	0.457685	0.4579	0.457928	0.457767	0.457416	0.456874	0.456142	0.455219	0.454107	0.452807	0.451319	0.449646	0.44779	0.445753	0.443539
	0.00828132	0.371928	0.37604	0.38012	0.384164	0.388167	0.392124	0.396028	0.399876	0.40366	0.407376	0.411017	0.414579	0.418054	0.421439	0.424725	0.427909	0.430984	0.433944	0.436784	0.439499	0.442082	0.444528	0.446833	0.448991	0.450998	0.452848	0.454538	0.456062	0.457418	0.458602	0.459609	0.460438	0.461085	0.461548	0.461824	0.461913	0.461812	0.461521	0.46104	0.460367	0.459503	0.458449	0.457206	0.455774	0.454157	0.452355	0.450372	0.448209
	0.0101216	0.373951	0.378106	0.38223	0.38632	0.390368	0.394371	0.398323	0.402218	0.40605	0.409816	0.413507	0.41712	0.420647	0.424084	0.427425	0.430663	0.433794	0.43681	0.439708	0.44248	0.445122	0.447629	0.449994	0.452214	0.454282	0.456195	0.457948	0.459536	0.460956	0.462204	0.463277	0.46417	0.464882	0.46541	0.465752	0.465905	0.465869	0.465643	0.465225	0.464615	0.463814	0.462822	0.461639	0.460268	0.45871	0.456966	0.455039	0.452933
	0.0119619	0.375896	0.380095	0.384264	0.388398	0.392493	0.396543	0.400542	0.404486	0.408368	0.412184	0.415927	0.419592	0.423173	0.426665	0.430061	0.433356	0.436544	0.439619	0.442576	0.445409	0.448113	0.450682	0.453111	0.455395	0.457528	0.459507	0.461327	0.462982	0.46447	0.465786	0.466927	0.467889	0.46867	0.469267	0.469677	0.469899	0.469932	0.469773	0.469423	0.468881	0.468146	0.467219	0.466102	0.464794	0.463299	0.461617	0.45975	0.457703
	0.0138022	0.37776	0.382003	0.386217	0.390397	0.394538	0.398636	0.402683	0.406677	0.41061	0.414477	0.418273	0.421992	0.425628	0.429176	0.432629	0.435982	0.43923	0.442366	0.445385	0.448282	0.45105	0.453684	0.456179	0.45853	0.460732	0.462779	0.464669	0.466395	0.467953	0.469341	0.470554	0.471588	0.472442	0.473111	0.473594	0.473889	0.473994	0.473908	0.473629	0.473158	0.472493	0.471636	0.470587	0.469348	0.467918	0.466301	0.464499	0.462514
	0.0156425	0.37954	0.383827	0.388086	0.392312	0.3965	0.400646	0.404743	0.408786	0.41277	0.41669	0.42054	0.424314	0.428007	0.431612	0.435124	0.438538	0.441847	0.445046	0.44813	0.451091	0.453926	0.456628	0.459192	0.461613	0.463886	0.466006	0.467968	0.469768	0.471401	0.472863	0.474152	0.475262	0.476192	0.476938	0.477498	0.477869	0.47805	0.478039	0.477836	0.47744	0.47685	0.476066	0.475089	0.473921	0.472562	0.471014	0.469279	0.46736
	0.0174828	0.381232	0.385564	0.389868	0.39414	0.398375	0.402569	0.406716	0.41081	0.414846	0.41882	0.422724	0.426555	0.430305	0.433969	0.437542	0.441018	0.444391	0.447655	0.450804	0.453833	0.456737	0.459509	0.462145	0.464639	0.466986	0.469181	0.471219	0.473095	0.474806	0.476347	0.477715	0.478905	0.479914	0.48074	0.48138	0.481832	0.482093	0.482162	0.482038	0.48172	0.481208	0.480502	0.479601	0.478508	0.477223	0.475748	0.474084	0.472235
	0.0193231	0.382834	0.387209	0.391558	0.395877	0.40016	0.404402	0.408599	0.412744	0.416834	0.420861	0.424821	0.428709	0.432518	0.436243	0.439878	0.443417	0.446855	0.450185	0.453403	0.456502	0.459477	0.462322	0.465032	0.467602	0.470025	0.472298	0.474415	0.476372	0.478163	0.479786	0.481236	0.482509	0.483602	0.484512	0.485235	0.485771	0.486116	0.486268	0.486228	0.485992	0.485562	0.484937	0.484117	0.483102	0.481895	0.480496	0.478907	0.477131
	0.0211634	0.384342	0.388761	0.393155	0.397519	0.40185	0.406141	0.410388	0.414585	0.418728	0.42281	0.426827	0.430773	0.434641	0.438428	0.442126	0.44573	0.449235	0.452634	0.455922	0.459093	0.462141	0.465061	0.467847	0.470495	0.472998	0.475351	0.47755	0.47959	0.481465	0.483173	0.484709	0.486068	0.487248	0.488245	0.489056	0.489679	0.490111	0.490351	0.490398	0.490249	0.489904	0.489364	0.488627	0.487696	0.48657	0.485251	0.483741	0.482041
	0.0230037	0.385753	0.390215	0.394653	0.399064	0.403441	0.407781	0.412079	0.416328	0.420524	0.424662	0.428736	0.432741	0.43667	0.440519	0.444282	0.447952	0.451525	0.454994	0.458354	0.461598	0.464722	0.467719	0.470584	0.473312	0.475897	0.478333	0.480617	0.482743	0.484706	0.486501	0.488126	0.489575	0.490845	0.491933	0.492835	0.493549	0.494073	0.494404	0.494541	0.494482	0.494227	0.493775	0.493127	0.492282	0.491241	0.490006	0.488578	0.486959
	0.024844	0.387063	0.391567	0.39605	0.400506	0.404931	0.40932	0.413668	0.417969	0.422219	0.426413	0.430545	0.434609	0.4386	0.442512	0.44634	0.450078	0.45372	0.457261	0.460694	0.464013	0.467214	0.470291	0.473237	0.476047	0.478716	0.481239	0.48361	0.485824	0.487877	0.489764	0.49148	0.493022	0.494386	0.495568	0.496565	0.497374	0.497992	0.498418	0.498649	0.498685	0.498523	0.498164	0.497607	0.496852	0.495901	0.494753	0.493411	0.491877
	0.0266842	0.388269	0.392816	0.397342	0.401844	0.406315	0.410753	0.415151	0.419504	0.423809	0.428058	0.432248	0.436372	0.440425	0.444402	0.448296	0.452102	0.455815	0.459428	0.462936	0.466333	0.469612	0.47277	0.475799	0.478694	0.481449	0.48406	0.486521	0.488827	0.490972	0.492953	0.494765	0.496403	0.497863	0.499143	0.500238	0.501145	0.501862	0.502386	0.502715	0.502848	0.502784	0.502521	0.502059	0.501399	0.500541	0.499485	0.498233	0.496786
	0.0285245	0.389368	0.393957	0.398526	0.403072	0.40759	0.412076	0.416524	0.42093	0.425288	0.429594	0.433841	0.438026	0.442141	0.446183	0.450144	0.45402	0.457804	0.461491	0.465075	0.46855	0.47191	0.47515	0.478263	0.481245	0.484089	0.486791	0.489344	0.491743	0.493984	0.496062	0.497972	0.499709	0.501269	0.502649	0.503846	0.504855	0.505673	0.506299	0.506731	0.506965	0.507002	0.506839	0.506477	0.505914	0.505153	0.504192	0.503034	0.501679
	0.0303648	0.390358	0.394987	0.399599	0.404189	0.408753	0.413286	0.417784	0.422241	0.426653	0.431015	0.435321	0.439566	0.443744	0.447851	0.451879	0.455825	0.459681	0.463443	0.467104	0.470658	0.474101	0.477425	0.480625	0.483695	0.48663	0.489424	0.492071	0.494567	0.496906	0.499083	0.501093	0.502933	0.504596	0.50608	0.507381	0.508495	0.509419	0.510151	0.510687	0.511027	0.511168	0.511109	0.51085	0.51039	0.509729	0.508867	0.507807	0.506548
	0.0322051	0.391235	0.395903	0.400556	0.40519	0.409799	0.414379	0.418926	0.423435	0.4279	0.432318	0.436682	0.440987	0.445228	0.4494	0.453497	0.457513	0.461442	0.465279	0.469018	0.472653	0.476179	0.479588	0.482876	0.486036	0.489064	0.491952	0.494696	0.497291	0.49973	0.502009	0.504123	0.506066	0.507836	0.509427	0.510835	0.512058	0.513091	0.513931	0.514577	0.515025	0.515274	0.515323	0.515171	0.514817	0.51426	0.513502	0.512543	0.511384
	0.0340454	0.391996	0.396703	0.401397	0.406072	0.410726	0.415352	0.419948	0.424507	0.429025	0.433498	0.43792	0.442286	0.44659	0.450827	0.454992	0.459079	0.463081	0.466995	0.470812	0.474529	0.478138	0.481634	0.485011	0.488263	0.491385	0.494369	0.497212	0.499907	0.502448	0.504832	0.507051	0.509103	0.510981	0.512682	0.514201	0.515535	0.51668	0.517632	0.51839	0.518951	0.519312	0.519473	0.519431	0.519186	0.518738	0.518087	0.517233	0.516178
	0.0358857	0.39264	0.397384	0.402117	0.406833	0.41153	0.416202	0.420845	0.425454	0.430025	0.434552	0.439032	0.443457	0.447824	0.452126	0.456359	0.460517	0.464593	0.468583	0.47248	0.476279	0.479973	0.483556	0.487024	0.490369	0.493586	0.496668	0.499611	0.502408	0.505055	0.507544	0.509872	0.512033	0.514023	0.515836	0.517469	0.518918	0.520178	0.521246	0.52212	0.522796	0.523273	0.523549	0.523621	0.52349	0.523154	0.522614	0.52187	0.520922
	0.037726	0.393163	0.397943	0.402714	0.40747	0.412209	0.416925	0.421615	0.426273	0.430895	0.435477	0.440012	0.444497	0.448926	0.453294	0.457595	0.461823	0.465973	0.47004	0.474016	0.477898	0.481677	0.485349	0.488908	0.492347	0.49566	0.498842	0.501887	0.504788	0.507541	0.510139	0.512578	0.514851	0.516954	0.518883	0.520632	0.522198	0.523576	0.524764	0.525756	0.526552	0.527148	0.527542	0.527733	0.527719	0.527499	0.527074	0.526443	0.525607
	0.0395663	0.393563	0.398378	0.403185	0.40798	0.41276	0.417519	0.422254	0.42696	0.431633	0.436267	0.440859	0.445403	0.449893	0.454325	0.458694	0.462993	0.467216	0.47136	0.475416	0.47938	0.483246	0.487007	0.490657	0.494191	0.497602	0.500885	0.504032	0.50704	0.5099	0.512609	0.51516	0.517548	0.519767	0.521814	0.523682	0.525368	0.526867	0.528176	0.529292	0.53021	0.530928	0.531445	0.531757	0.531864	0.531765	0.531458	0.530944	0.530224
	0.0414066	0.393839	0.398687	0.403529	0.408361	0.41318	0.41798	0.422759	0.427512	0.432234	0.436921	0.441568	0.446169	0.450721	0.455217	0.459652	0.464021	0.468318	0.472538	0.476674	0.480721	0.484673	0.488523	0.492266	0.495895	0.499405	0.502789	0.506041	0.509155	0.512126	0.514946	0.517612	0.520116	0.522454	0.52462	0.52661	0.528419	0.530042	0.531476	0.532717	0.533761	0.534605	0.535247	0.535685	0.535917	0.535941	0.535757	0.535365	0.534764
	0.0432469	0.393989	0.398868	0.403743	0.40861	0.413467	0.418308	0.423129	0.427928	0.432698	0.437435	0.442136	0.446794	0.451405	0.455964	0.460466	0.464904	0.469274	0.47357	0.477786	0.481915	0.485953	0.489893	0.493729	0.497454	0.501063	0.504549	0.507907	0.511129	0.51421	0.517144	0.519925	0.522548	0.525006	0.527295	0.529409	0.531343	0.533093	0.534654	0.536023	0.537196	0.53817	0.538941	0.539508	0.539868	0.54002	0.539962	0.539695	0.539217
	0.0450872	0.39401	0.398919	0.403825	0.408726	0.413619	0.418498	0.423361	0.428203	0.43302	0.437807	0.44256	0.447273	0.451943	0.456564	0.461131	0.465638	0.47008	0.474452	0.478746	0.482958	0.487082	0.491112	0.49504	0.498862	0.50257	0.506159	0.509623	0.512954	0.516147	0.519196	0.522095	0.524837	0.527417	0.52983	0.53207	0.534132	0.536011	0.537703	0.539203	0.540508	0.541614	0.542517	0.543216	0.543708	0.543991	0.544064	0.543926	0.543576
	0.0469275	0.393903	0.398839	0.403775	0.408708	0.413634	0.41855	0.423453	0.428337	0.433198	0.438033	0.442837	0.447605	0.452332	0.457014	0.461645	0.46622	0.470733	0.475179	0.479552	0.483846	0.488055	0.492174	0.496195	0.500113	0.503921	0.507613	0.511183	0.514624	0.51793	0.521095	0.524112	0.526976	0.52968	0.532218	0.534586	0.536778	0.538789	0.540613	0.542247	0.543687	0.544928	0.545967	0.546802	0.547429	0.547847	0.548054	0.548049	0.54783
	0.0487678	0.393665	0.398626	0.40359	0.408553	0.413512	0.418463	0.423402	0.428326	0.433231	0.438112	0.442965	0.447786	0.452569	0.45731	0.462004	0.466645	0.471228	0.475748	0.480198	0.484573	0.488868	0.493075	0.497188	0.501202	0.50511	0.508906	0.512582	0.516134	0.519553	0.522834	0.525971	0.528957	0.531786	0.534453	0.53695	0.539274	0.541418	0.543378	0.545148	0.546725	0.548105	0.549283	0.550256	0.551022	0.551578	0.551923	0.552054	0.551971
	0.050608	0.393297	0.398282	0.40327	0.408261	0.41325	0.418233	0.423208	0.428171	0.433117	0.438042	0.442943	0.447814	0.452652	0.45745	0.462205	0.466911	0.471563	0.476155	0.480682	0.485138	0.489516	0.493811	0.498016	0.502126	0.506133	0.510032	0.513815	0.517477	0.52101	0.524409	0.527666	0.530775	0.533731	0.536526	0.539155	0.541612	0.543892	0.545989	0.547898	0.549615	0.551135	0.552455	0.55357	0.554478	0.555176	0.555662	0.555934	0.55599
	0.0524483	0.392798	0.397803	0.402815	0.407831	0.412848	0.417862	0.42287	0.427869	0.432854	0.437822	0.442768	0.447688	0.452578	0.457433	0.462247	0.467017	0.471736	0.476399	0.481	0.485535	0.489996	0.494378	0.498674	0.502879	0.506985	0.510987	0.514877	0.518649	0.522296	0.525812	0.52919	0.532424	0.535506	0.538431	0.541193	0.543786	0.546203	0.548439	0.550489	0.552348	0.554012	0.555476	0.556736	0.557789	0.558632	0.559262	0.559678	0.559878
	0.0542886	0.392168	0.397192	0.402224	0.407263	0.412306	0.417348	0.422387	0.42742	0.432442	0.43745	0.442439	0.447406	0.452347	0.457255	0.462127	0.466958	0.471743	0.476475	0.48115	0.485762	0.490305	0.494773	0.499159	0.503458	0.507662	0.511766	0.515762	0.519644	0.523406	0.527039	0.530538	0.533897	0.537107	0.540163	0.543059	0.545787	0.548343	0.55072	0.552913	0.554917	0.556727	0.558337	0.559745	0.560946	0.561937	0.562716	0.563279	0.563626
	0.0561289	0.391407	0.396447	0.401498	0.406557	0.411623	0.416691	0.421759	0.426823	0.43188	0.436925	0.441956	0.446968	0.451956	0.456916	0.461844	0.466735	0.471583	0.476383	0.48113	0.485817	0.49044	0.494992	0.499467	0.503859	0.508161	0.512366	0.516467	0.520459	0.524334	0.528085	0.531706	0.535189	0.538527	0.541715	0.544745	0.547611	0.550307	0.552827	0.555165	0.557315	0.559272	0.561032	0.56259	0.563942	0.565085	0.566014	0.566729	0.567225
	0.0579692	0.390516	0.395569	0.400636	0.405713	0.4108	0.415891	0.420985	0.426078	0.431167	0.436248	0.441318	0.446371	0.451406	0.456416	0.461397	0.466345	0.471254	0.47612	0.480936	0.485698	0.490399	0.495034	0.499596	0.50408	0.508477	0.512782	0.516989	0.521089	0.525077	0.528945	0.532687	0.536295	0.539762	0.543082	0.546247	0.549252	0.552089	0.554752	0.557236	0.559534	0.561641	0.563553	0.565263	0.566769	0.568065	0.569149	0.570018	0.570669
	0.0598095	0.389496	0.394559	0.399639	0.404732	0.409837	0.414949	0.420066	0.425186	0.430304	0.435418	0.440524	0.445617	0.450695	0.455752	0.460784	0.465787	0.470756	0.475685	0.480569	0.485403	0.490181	0.494896	0.499544	0.504117	0.508609	0.513013	0.517323	0.521531	0.525631	0.529616	0.533478	0.53721	0.540806	0.544258	0.547559	0.550702	0.553681	0.55649	0.559121	0.561569	0.563828	0.565892	0.567758	0.569419	0.570872	0.572114	0.573139	0.573947
	0.0616498	0.388347	0.393419	0.398509	0.403615	0.408735	0.413865	0.419003	0.424147	0.429292	0.434436	0.439575	0.444706	0.449824	0.454926	0.460007	0.465062	0.470087	0.475077	0.480027	0.48493	0.489782	0.494577	0.499308	0.503969	0.508554	0.513056	0.517467	0.521782	0.525993	0.530093	0.534075	0.537932	0.541655	0.545239	0.548676	0.551958	0.55508	0.558034	0.560813	0.563412	0.565824	0.568044	0.570066	0.571886	0.573498	0.574899	0.576085	0.577053
	0.0634901	0.387072	0.392149	0.397247	0.402364	0.407496	0.412641	0.417798	0.422962	0.428131	0.433303	0.438473	0.443638	0.448794	0.453937	0.459064	0.464169	0.469248	0.474297	0.479309	0.48428	0.489204	0.494075	0.498888	0.503635	0.50831	0.512907	0.51742	0.52184	0.52616	0.530375	0.534475	0.538455	0.542306	0.546021	0.549594	0.553015	0.55628	0.55938	0.562308	0.565059	0.567625	0.570002	0.572183	0.574162	0.575936	0.577499	0.578848	0.579979
	0.0653304	0.385672	0.390752	0.395855	0.400979	0.406121	0.411279	0.41645	0.421633	0.426823	0.432019	0.437217	0.442413	0.447605	0.452787	0.457957	0.463109	0.468239	0.473344	0.478416	0.483452	0.488445	0.49339	0.498282	0.503113	0.507877	0.512567	0.517178	0.521701	0.52613	0.530457	0.534676	0.538777	0.542755	0.546601	0.550308	0.553869	0.557276	0.560522	0.5636	0.566504	0.569226	0.57176	0.574101	0.576242	0.578179	0.579907	0.581421	0.582718
	0.0671707	0.384149	0.38923	0.394335	0.399463	0.404612	0.409779	0.414963	0.420161	0.42537	0.430587	0.43581	0.441035	0.446258	0.451476	0.456686	0.461882	0.467061	0.472218	0.477348	0.482446	0.487506	0.492523	0.49749	0.502402	0.507253	0.512035	0.516741	0.521366	0.525901	0.530339	0.534674	0.538896	0.542999	0.546975	0.550817	0.554516	0.558065	0.561458	0.564685	0.567742	0.57062	0.573313	0.575815	0.578119	0.580222	0.582116	0.583798	0.585263
	0.069011	0.382507	0.387584	0.392689	0.397819	0.402972	0.408146	0.413339	0.418549	0.423773	0.429009	0.434253	0.439503	0.444756	0.450007	0.455254	0.460491	0.465715	0.470922	0.476106	0.481263	0.486387	0.491472	0.496513	0.501504	0.506438	0.511308	0.516109	0.520833	0.525472	0.530019	0.534468	0.538809	0.543036	0.547141	0.551116	0.554953	0.558644	0.562182	0.565559	0.568769	0.571803	0.574656	0.57732	0.579789	0.582058	0.58412	0.585972	0.587607
	0.0708513	0.380747	0.385819	0.39092	0.396048	0.401202	0.40638	0.41158	0.416799	0.422035	0.427286	0.432549	0.437822	0.4431	0.448381	0.453661	0.458937	0.464203	0.469456	0.474692	0.479904	0.485089	0.49024	0.495351	0.500418	0.505432	0.510389	0.515281	0.520101	0.524842	0.529497	0.534057	0.538516	0.542865	0.547097	0.551203	0.555177	0.559009	0.562692	0.566219	0.569582	0.572773	0.575785	0.578612	0.581246	0.583682	0.585915	0.587937	0.589746
	0.0726916	0.378872	0.383936	0.389031	0.394155	0.399307	0.404486	0.409688	0.414914	0.420159	0.425422	0.430701	0.435993	0.441294	0.446601	0.451912	0.457222	0.462527	0.467824	0.473107	0.478372	0.483614	0.488827	0.494006	0.499145	0.504238	0.509277	0.514258	0.519172	0.524012	0.528771	0.533441	0.538015	0.542484	0.546841	0.551078	0.555187	0.559159	0.562986	0.566661	0.570176	0.573524	0.576696	0.579685	0.582486	0.585091	0.587494	0.58969	0.591672
	0.0745319	0.376887	0.38194	0.387025	0.392142	0.39729	0.402466	0.407669	0.412897	0.418148	0.42342	0.428711	0.434019	0.439339	0.44467	0.450007	0.455349	0.460689	0.466026	0.471353	0.476668	0.481964	0.487236	0.492479	0.497688	0.502855	0.507975	0.51304	0.518045	0.522981	0.527842	0.532619	0.537306	0.541893	0.546373	0.550739	0.55498	0.559091	0.563061	0.566884	0.570551	0.574054	0.577385	0.580538	0.583505	0.586279	0.588854	0.591223	0.593382
	0.0763721	0.374794	0.379833	0.384906	0.390013	0.395153	0.400323	0.405524	0.410752	0.416006	0.421284	0.426584	0.431903	0.43724	0.44259	0.447952	0.453321	0.458693	0.464066	0.469435	0.474795	0.480141	0.485469	0.490773	0.496047	0.501286	0.506482	0.51163	0.516722	0.521752	0.526711	0.531593	0.536389	0.541092	0.545693	0.550184	0.554558	0.558804	0.562916	0.566885	0.570702	0.57436	0.577851	0.581167	0.5843	0.587243	0.58999	0.592535	0.59487
	0.0782124	0.372597	0.377619	0.382678	0.387772	0.392901	0.398063	0.403257	0.408482	0.413736	0.419016	0.424322	0.429651	0.435	0.440366	0.445748	0.451141	0.456542	0.461948	0.467354	0.472756	0.478149	0.483529	0.48889	0.494227	0.499533	0.504802	0.510029	0.515205	0.520325	0.52538	0.530363	0.535266	0.540081	0.544801	0.549416	0.553918	0.558299	0.56255	0.566664	0.57063	0.574442	0.578091	0.581569	0.584868	0.58798	0.5909	0.593619	0.596132
	0.0800527	0.370301	0.375303	0.380344	0.385422	0.390537	0.395688	0.400874	0.406092	0.411342	0.416622	0.42193	0.427265	0.432623	0.438002	0.4434	0.448814	0.45424	0.459675	0.465114	0.470555	0.475991	0.481419	0.486834	0.492229	0.497599	0.502938	0.508239	0.513496	0.518702	0.52385	0.528931	0.533938	0.538862	0.543697	0.548433	0.553062	0.557575	0.561964	0.566219	0.570333	0.574298	0.578103	0.581742	0.585206	0.588488	0.59158	0.594475	0.597166
	0.081893	0.367908	0.372888	0.377909	0.382969	0.388067	0.393204	0.398377	0.403586	0.408829	0.414105	0.419413	0.424749	0.430113	0.435502	0.440913	0.446344	0.451791	0.457251	0.462721	0.468195	0.473671	0.479144	0.484607	0.490057	0.495487	0.500892	0.506265	0.511599	0.516887	0.522123	0.527299	0.532406	0.537437	0.542384	0.547238	0.55199	0.556633	0.561156	0.565552	0.569812	0.573926	0.577887	0.581685	0.585314	0.588764	0.592027	0.595098	0.597967
	0.0837333	0.365424	0.37038	0.375377	0.380415	0.385494	0.390614	0.395772	0.400968	0.406202	0.41147	0.416774	0.422109	0.427475	0.43287	0.43829	0.443735	0.449199	0.454681	0.460177	0.465682	0.471193	0.476706	0.482215	0.487716	0.493202	0.498669	0.504109	0.509516	0.514883	0.520204	0.52547	0.530674	0.535808	0.540863	0.545832	0.550704	0.555473	0.560129	0.564662	0.569065	0.573328	0.577442	0.581398	0.58519	0.588806	0.592241	0.595486	0.598534
	0.0855736	0.362853	0.367781	0.372752	0.377767	0.382824	0.387923	0.393063	0.398244	0.403464	0.408723	0.414018	0.419349	0.424714	0.430111	0.435538	0.440991	0.44647	0.451969	0.457487	0.463019	0.468562	0.474111	0.479662	0.485209	0.490748	0.496271	0.501775	0.507251	0.512693	0.518094	0.523447	0.528744	0.533977	0.539137	0.544217	0.549207	0.554098	0.558883	0.563551	0.568094	0.572503	0.576768	0.580881	0.584833	0.588615	0.59222	0.595639	0.598864
	0.0874139	0.360199	0.365097	0.37004	0.375028	0.38006	0.385136	0.390255	0.395417	0.400622	0.405867	0.411151	0.416475	0.421835	0.427231	0.43266	0.438119	0.443607	0.449121	0.454657	0.460212	0.465783	0.471364	0.476952	0.482542	0.488128	0.493705	0.499267	0.504808	0.510321	0.515799	0.521235	0.52662	0.531948	0.537209	0.542396	0.5475	0.552511	0.557421	0.562221	0.566901	0.571452	0.575866	0.580133	0.584244	0.58819	0.591963	0.595555	0.598957
	0.0892542	0.357468	0.362333	0.367245	0.372203	0.377208	0.382258	0.387354	0.392494	0.397679	0.402908	0.408178	0.413491	0.418843	0.424234	0.429661	0.435124	0.440618	0.446142	0.451692	0.457266	0.46286	0.468469	0.474091	0.479719	0.485348	0.490975	0.496591	0.502193	0.507772	0.513322	0.518836	0.524306	0.529725	0.535083	0.540373	0.545586	0.550713	0.555745	0.560673	0.565487	0.570179	0.574738	0.579156	0.583423	0.587531	0.591471	0.595233	0.598811
	0.0910945	0.354663	0.359493	0.364372	0.369298	0.374272	0.379294	0.384363	0.389479	0.394642	0.399851	0.405105	0.410403	0.415744	0.421126	0.426549	0.43201	0.437506	0.443037	0.448598	0.454186	0.459799	0.465433	0.471083	0.476745	0.482414	0.488085	0.493752	0.499409	0.50505	0.510668	0.516256	0.521807	0.527311	0.532762	0.538151	0.54347	0.548708	0.553858	0.558911	0.563855	0.568683	0.573385	0.577951	0.582373	0.58664	0.590743	0.594675	0.598426
	0.0929348	0.351789	0.356583	0.361425	0.366317	0.371259	0.376249	0.381289	0.386378	0.391516	0.396702	0.401935	0.407216	0.412542	0.417913	0.423328	0.428783	0.434279	0.439812	0.445379	0.450979	0.456607	0.46226	0.467935	0.473627	0.479331	0.485042	0.490755	0.496463	0.502162	0.507843	0.5135	0.519126	0.524712	0.530252	0.535735	0.541155	0.546501	0.551765	0.556937	0.562009	0.566969	0.57181	0.576521	0.581093	0.585516	0.589782	0.59388	0.597802
	0.0947751	0.348851	0.353605	0.35841	0.363265	0.368172	0.373129	0.378137	0.383196	0.388305	0.393466	0.398676	0.403936	0.409244	0.414601	0.420003	0.42545	0.430941	0.436473	0.442043	0.447649	0.453289	0.458958	0.464653	0.47037	0.476104	0.481851	0.487605	0.493361	0.499111	0.504851	0.510573	0.51627	0.521933	0.527556	0.53313	0.538646	0.544095	0.549468	0.554757	0.55995	0.56504	0.570016	0.574868	0.579587	0.584164	0.588588	0.59285	0.596942
	0.0966154	0.345854	0.350567	0.355332	0.360148	0.365016	0.369937	0.374911	0.379937	0.385016	0.390148	0.395333	0.400569	0.405856	0.411194	0.416581	0.422017	0.427499	0.433025	0.438595	0.444204	0.44985	0.455531	0.461242	0.46698	0.47274	0.478518	0.484309	0.490107	0.495905	0.501699	0.507481	0.513243	0.518979	0.524681	0.53034	0.535947	0.541495	0.546973	0.552373	0.557685	0.562899	0.568006	0.572995	0.577858	0.582584	0.587163	0.591587	0.595845
	0.0984557	0.342802	0.347472	0.352194	0.356969	0.361798	0.36668	0.371617	0.376608	0.381654	0.386755	0.39191	0.39712	0.402383	0.4077	0.413068	0.418488	0.423958	0.429476	0.43504	0.440649	0.446298	0.451986	0.457709	0.463464	0.469246	0.47505	0.480873	0.486708	0.49255	0.498392	0.504229	0.510053	0.515856	0.521631	0.52737	0.533065	0.538706	0.544284	0.549791	0.555216	0.56055	0.565784	0.570907	0.575909	0.58078	0.585511	0.590092	0.594514
	0.100296	0.3397	0.344325	0.349003	0.353735	0.358521	0.363363	0.368261	0.373214	0.378224	0.383291	0.388415	0.393595	0.398831	0.404123	0.40947	0.414871	0.420325	0.425831	0.431387	0.43699	0.442639	0.44833	0.454061	0.459827	0.465626	0.471453	0.477303	0.483171	0.489051	0.494938	0.500824	0.506704	0.51257	0.518414	0.524228	0.530004	0.535733	0.541407	0.547015	0.552549	0.557999	0.563354	0.568606	0.573743	0.578756	0.583635	0.58837	0.592951
	0.102136	0.336553	0.34113	0.345762	0.350449	0.355191	0.35999	0.364846	0.36976	0.374732	0.379762	0.384851	0.389999	0.395205	0.40047	0.405792	0.411171	0.416606	0.422096	0.42764	0.433234	0.438878	0.444569	0.450303	0.456078	0.461889	0.467733	0.473606	0.479502	0.485415	0.491341	0.497273	0.503203	0.509126	0.515034	0.520918	0.526771	0.532583	0.538347	0.544052	0.54969	0.555249	0.560722	0.566097	0.571365	0.576516	0.581538	0.586423	0.59116
	0.103977	0.333364	0.337893	0.342477	0.347116	0.351813	0.356567	0.36138	0.366251	0.371183	0.376174	0.381226	0.386339	0.391512	0.396746	0.40204	0.407394	0.412807	0.418278	0.423806	0.429388	0.435023	0.440709	0.446442	0.452221	0.45804	0.463898	0.469788	0.475707	0.481649	0.487609	0.493581	0.499558	0.505533	0.511499	0.517448	0.523371	0.529262	0.53511	0.540907	0.546643	0.552308	0.557892	0.563387	0.56878	0.574063	0.579225	0.584255	0.589144
	0.105817	0.330139	0.334617	0.339151	0.343742	0.348391	0.353098	0.357865	0.362693	0.367581	0.372531	0.377544	0.382619	0.387757	0.392958	0.398221	0.403547	0.408934	0.414383	0.41989	0.425457	0.431079	0.436756	0.442485	0.448263	0.454087	0.459953	0.465857	0.471794	0.47776	0.48375	0.489756	0.495774	0.501795	0.507814	0.513823	0.519812	0.525775	0.531703	0.537585	0.543414	0.549179	0.554871	0.560479	0.565993	0.571403	0.576699	0.58187	0.586906
	0.107657	0.326881	0.331307	0.33579	0.340331	0.34493	0.349589	0.354308	0.359089	0.363933	0.36884	0.37381	0.378845	0.383945	0.38911	0.39434	0.399634	0.404993	0.410416	0.415901	0.421447	0.427054	0.432719	0.438439	0.444212	0.450036	0.455906	0.461818	0.46777	0.473755	0.479768	0.485805	0.491858	0.497921	0.503988	0.51005	0.5161	0.52213	0.528131	0.534095	0.540011	0.54587	0.551663	0.557379	0.563009	0.568541	0.573966	0.579273	0.584452
	0.109497	0.323594	0.327967	0.332398	0.336886	0.341434	0.346043	0.350713	0.355446	0.360243	0.365104	0.37003	0.375023	0.380082	0.385209	0.390402	0.395662	0.40099	0.406383	0.411842	0.417366	0.422953	0.428601	0.434309	0.440074	0.445893	0.451763	0.45768	0.46364	0.46964	0.475672	0.481734	0.487817	0.493917	0.500026	0.506137	0.512242	0.518333	0.524402	0.530441	0.536438	0.542386	0.548275	0.554094	0.559833	0.565483	0.571032	0.57647	0.581786
	0.111338	0.320282	0.324601	0.328978	0.333413	0.337908	0.342465	0.347084	0.351767	0.356515	0.361329	0.366209	0.371157	0.376174	0.381259	0.386413	0.391637	0.39693	0.402292	0.407722	0.413219	0.418783	0.424411	0.430103	0.435855	0.441665	0.447531	0.453448	0.459413	0.465422	0.471469	0.47755	0.483659	0.48979	0.495936	0.50209	0.508244	0.514392	0.520523	0.52663	0.532704	0.538735	0.544714	0.55063	0.556473	0.562234	0.567901	0.573465	0.578914
	0.113178	0.31695	0.321213	0.325534	0.329915	0.334356	0.338859	0.343426	0.348058	0.352755	0.357519	0.362352	0.367253	0.372225	0.377267	0.382379	0.387564	0.392819	0.398146	0.403544	0.409012	0.414549	0.420154	0.425826	0.431561	0.437359	0.443216	0.449129	0.455094	0.461108	0.467165	0.473261	0.47939	0.485547	0.491725	0.497916	0.504115	0.510312	0.5165	0.522671	0.528815	0.534923	0.540986	0.546993	0.552935	0.558801	0.564581	0.570264	0.57584
	0.115018	0.313599	0.317806	0.322071	0.326396	0.330782	0.33523	0.339743	0.344321	0.348967	0.35368	0.358462	0.363315	0.36824	0.373236	0.378305	0.383447	0.388663	0.393953	0.399315	0.404751	0.410258	0.415837	0.421484	0.4272	0.432982	0.438826	0.44473	0.450691	0.456705	0.462768	0.468874	0.475018	0.481196	0.4874	0.493623	0.49986	0.506102	0.512341	0.518569	0.524778	0.530957	0.537098	0.54319	0.549224	0.55519	0.561077	0.566874	0.572571
	0.116859	0.310235	0.314384	0.318592	0.32286	0.327189	0.331582	0.336039	0.340563	0.345154	0.349815	0.354546	0.359348	0.364224	0.369172	0.374195	0.379294	0.384467	0.389716	0.395041	0.400441	0.405916	0.411464	0.417085	0.422777	0.428538	0.434366	0.440258	0.446211	0.45222	0.458283	0.464395	0.47055	0.476743	0.482968	0.489218	0.495488	0.501769	0.508053	0.514333	0.5206	0.526844	0.533057	0.539229	0.545349	0.551408	0.557396	0.563301	0.569113
	0.118699	0.306859	0.31095	0.3151	0.319309	0.323581	0.327917	0.332318	0.336786	0.341322	0.345929	0.350607	0.355357	0.360181	0.36508	0.370055	0.375107	0.380236	0.385442	0.390727	0.396088	0.401527	0.407043	0.412634	0.418299	0.424036	0.429844	0.435719	0.441659	0.44766	0.453719	0.459831	0.465991	0.472195	0.478436	0.484708	0.491005	0.497319	0.503643	0.509969	0.516288	0.522592	0.528871	0.535115	0.541316	0.547462	0.553544	0.559551	0.565473
	0.120539	0.303475	0.307507	0.311598	0.315749	0.319962	0.32424	0.328584	0.332994	0.337474	0.342025	0.346648	0.351345	0.356117	0.360964	0.365889	0.370893	0.375975	0.381136	0.386377	0.391698	0.397099	0.402578	0.408136	0.41377	0.41948	0.425264	0.431119	0.437042	0.443031	0.449081	0.455189	0.461351	0.46756	0.473812	0.4801	0.486419	0.492761	0.499119	0.505485	0.51185	0.518207	0.524546	0.530857	0.537132	0.543359	0.54953	0.555632	0.561657
	0.122379	0.300086	0.304058	0.308089	0.312181	0.316335	0.320554	0.324839	0.329192	0.333614	0.338108	0.342675	0.347317	0.352034	0.356829	0.361702	0.366655	0.371688	0.376802	0.381998	0.387276	0.392635	0.398076	0.403597	0.409198	0.414877	0.420633	0.426464	0.432367	0.438339	0.444377	0.450477	0.456634	0.462844	0.469102	0.475402	0.481737	0.488101	0.494487	0.500887	0.507294	0.513698	0.52009	0.526462	0.532804	0.539107	0.545359	0.551551	0.557672
	0.12422	0.296694	0.300606	0.304577	0.308608	0.312703	0.316862	0.321087	0.325381	0.329745	0.334181	0.338691	0.343276	0.347938	0.352678	0.357498	0.362398	0.367381	0.372446	0.377594	0.382826	0.388141	0.39354	0.399022	0.404587	0.410233	0.415958	0.421761	0.42764	0.433591	0.439612	0.445699	0.451848	0.458055	0.464314	0.47062	0.476966	0.483347	0.489756	0.496185	0.502626	0.509071	0.515511	0.521938	0.528341	0.534712	0.54104	0.547314	0.553525
	0.12606	0.293301	0.297153	0.301063	0.305034	0.309068	0.313166	0.317332	0.321566	0.32587	0.330247	0.334699	0.339226	0.343831	0.348515	0.35328	0.358127	0.363057	0.368071	0.373169	0.378353	0.383622	0.388978	0.394418	0.399943	0.405552	0.411243	0.417015	0.422866	0.428793	0.434793	0.440864	0.447	0.453198	0.459453	0.46576	0.472113	0.478506	0.484932	0.491384	0.497854	0.504334	0.510816	0.517291	0.523749	0.530182	0.536579	0.54293	0.549225
	0.1279	0.289911	0.293701	0.29755	0.30146	0.305433	0.30947	0.313575	0.317748	0.321993	0.32631	0.330702	0.335171	0.339718	0.344345	0.349053	0.353845	0.35872	0.363681	0.368728	0.373862	0.379083	0.384392	0.389788	0.395271	0.40084	0.406494	0.412232	0.418051	0.423951	0.429926	0.435976	0.442096	0.448281	0.454528	0.460831	0.467186	0.473585	0.480023	0.486492	0.492985	0.499495	0.506013	0.51253	0.519037	0.525525	0.531985	0.538406	0.544777
	0.129741	0.286524	0.290253	0.294041	0.297889	0.3018	0.305777	0.30982	0.313932	0.318116	0.322372	0.326704	0.331113	0.335601	0.34017	0.34482	0.349555	0.354375	0.359281	0.364275	0.369357	0.374528	0.379788	0.385137	0.390576	0.396102	0.401716	0.407417	0.413202	0.41907	0.425018	0.431042	0.437141	0.44331	0.449544	0.455839	0.46219	0.468591	0.475035	0.481516	0.488027	0.494561	0.501108	0.507661	0.514211	0.520749	0.527265	0.533749	0.540191
	0.131581	0.283143	0.286811	0.290537	0.294324	0.298173	0.302088	0.306069	0.31012	0.314242	0.318437	0.322708	0.327056	0.331484	0.335993	0.340585	0.345262	0.350025	0.354875	0.359814	0.364842	0.369961	0.37517	0.380471	0.385862	0.391344	0.396915	0.402576	0.408323	0.414156	0.420072	0.426069	0.432143	0.43829	0.444508	0.45079	0.457133	0.46353	0.469976	0.476464	0.482987	0.489539	0.49611	0.502693	0.50928	0.515861	0.522426	0.528967	0.535473
	0.133421	0.27977	0.283376	0.287041	0.290765	0.294553	0.298405	0.302324	0.306313	0.310373	0.314507	0.318716	0.323003	0.32737	0.331819	0.336351	0.340969	0.345673	0.350466	0.355348	0.360322	0.365386	0.370543	0.375793	0.381135	0.386569	0.392095	0.397713	0.40342	0.409215	0.415096	0.421061	0.427106	0.433229	0.439426	0.445691	0.452021	0.45841	0.464852	0.471342	0.477872	0.484436	0.491026	0.497633	0.50425	0.510868	0.517477	0.524068	0.530631
	0.135262	0.276406	0.279951	0.283553	0.287216	0.290941	0.294731	0.298588	0.302514	0.306512	0.310583	0.314731	0.318956	0.323261	0.327649	0.332121	0.336678	0.341323	0.346058	0.350882	0.355799	0.360808	0.36591	0.371107	0.376398	0.381783	0.387261	0.392833	0.398497	0.404251	0.410095	0.416024	0.422038	0.428132	0.434303	0.440548	0.44686	0.453237	0.459671	0.466157	0.472689	0.47926	0.485863	0.492489	0.49913	0.505778	0.512425	0.51906	0.525674
	0.137102	0.273053	0.276536	0.280077	0.283678	0.287341	0.291068	0.294863	0.298726	0.302661	0.30667	0.310755	0.314918	0.319161	0.323487	0.327897	0.332394	0.336978	0.341653	0.346419	0.351277	0.356229	0.361276	0.366418	0.371655	0.376989	0.382417	0.387941	0.39356	0.399271	0.405073	0.410964	0.416942	0.423004	0.429147	0.435366	0.441658	0.448017	0.454438	0.460917	0.467445	0.474018	0.480628	0.487266	0.493927	0.5006	0.507277	0.51395	0.520608
	0.138942	0.269712	0.273134	0.276613	0.280152	0.283753	0.287418	0.291149	0.29495	0.298822	0.302768	0.30679	0.31089	0.315071	0.319334	0.323683	0.328118	0.332641	0.337255	0.341961	0.34676	0.351654	0.356643	0.361729	0.366911	0.372191	0.377568	0.383042	0.388612	0.394277	0.400036	0.405886	0.411826	0.417852	0.423962	0.430153	0.436419	0.442757	0.449161	0.455627	0.462147	0.468717	0.475328	0.481974	0.488647	0.49534	0.502042	0.508746	0.515442
	0.140782	0.266384	0.269745	0.273163	0.27664	0.280178	0.283781	0.28745	0.291188	0.294997	0.29888	0.302839	0.306876	0.310994	0.315195	0.31948	0.323853	0.328314	0.332867	0.337511	0.34225	0.347085	0.352015	0.357043	0.36217	0.367394	0.372718	0.378139	0.383659	0.389275	0.394988	0.400794	0.406692	0.41268	0.418755	0.424912	0.43115	0.437462	0.443845	0.450293	0.456801	0.463363	0.469971	0.476619	0.4833	0.490005	0.496727	0.503456	0.510184
	0.142623	0.263071	0.266371	0.269727	0.273143	0.276619	0.28016	0.283767	0.287442	0.291188	0.295008	0.298903	0.302877	0.306932	0.311069	0.315292	0.319602	0.324001	0.328491	0.333074	0.337752	0.342525	0.347396	0.352365	0.357434	0.362602	0.36787	0.373237	0.378704	0.38427	0.389934	0.395693	0.401548	0.407494	0.413529	0.419651	0.425856	0.432139	0.438497	0.444923	0.451414	0.457963	0.464563	0.471208	0.477891	0.484603	0.491338	0.498087	0.50484
	0.144463	0.259773	0.263013	0.266308	0.269662	0.273077	0.276556	0.2801	0.283713	0.287396	0.291153	0.294985	0.298896	0.302887	0.306961	0.31112	0.315366	0.319702	0.32413	0.328651	0.333266	0.337979	0.342789	0.347698	0.352707	0.357817	0.363028	0.36834	0.373752	0.379265	0.384878	0.390589	0.396396	0.402298	0.408292	0.414374	0.420543	0.426793	0.433122	0.439523	0.445992	0.452523	0.45911	0.465747	0.472427	0.479142	0.485885	0.492647	0.499419
	0.146303	0.256492	0.259671	0.262906	0.2662	0.269553	0.27297	0.276452	0.280002	0.283623	0.287316	0.291086	0.294933	0.29886	0.302871	0.306967	0.31115	0.315422	0.319786	0.324244	0.328797	0.333447	0.338196	0.343044	0.347993	0.353043	0.358195	0.36345	0.368807	0.374265	0.379825	0.385484	0.391243	0.397097	0.403046	0.409087	0.415216	0.421431	0.427726	0.434097	0.440541	0.44705	0.45362	0.460244	0.466916	0.473628	0.480373	0.487143	0.493929
	0.148144	0.253228	0.256348	0.259523	0.262756	0.266048	0.269403	0.272824	0.276312	0.27987	0.283501	0.287207	0.290991	0.294855	0.298802	0.302834	0.306953	0.311162	0.315463	0.319857	0.324347	0.328934	0.33362	0.338406	0.343294	0.348283	0.353376	0.358572	0.363871	0.369273	0.374778	0.380384	0.386091	0.391896	0.397798	0.403794	0.409881	0.416056	0.422314	0.428653	0.435067	0.441551	0.448099	0.454705	0.461364	0.468068	0.47481	0.481582	0.488376
	0.149984	0.249983	0.253044	0.256159	0.259331	0.262563	0.265857	0.269216	0.272642	0.276138	0.279707	0.28335	0.287071	0.290872	0.294755	0.298723	0.302779	0.306924	0.31116	0.315491	0.319917	0.324441	0.329064	0.333788	0.338613	0.343541	0.348573	0.353709	0.358949	0.364294	0.369742	0.375293	0.380946	0.3867	0.392552	0.3985	0.404542	0.410674	0.416893	0.423195	0.429576	0.43603	0.442552	0.449137	0.455778	0.462469	0.469203	0.475972	0.482768
	0.151824	0.246757	0.249759	0.252815	0.255928	0.2591	0.262333	0.265631	0.268996	0.27243	0.275936	0.279517	0.283175	0.286912	0.290732	0.294637	0.298628	0.302709	0.306882	0.311149	0.315511	0.319971	0.324531	0.329191	0.333953	0.338819	0.343789	0.348864	0.354044	0.359329	0.364719	0.370214	0.375811	0.381511	0.387311	0.39321	0.399204	0.405291	0.411467	0.417729	0.424073	0.430493	0.436986	0.443545	0.450164	0.456837	0.463558	0.470319	0.477112
	0.153664	0.243551	0.246495	0.249492	0.252546	0.255658	0.258832	0.262069	0.265373	0.268745	0.27219	0.275708	0.279303	0.282978	0.286735	0.290576	0.294504	0.298521	0.30263	0.306832	0.311131	0.315527	0.320022	0.324618	0.329317	0.33412	0.339028	0.34404	0.349159	0.354384	0.359714	0.36515	0.370691	0.376335	0.382081	0.387927	0.393871	0.39991	0.406041	0.41226	0.418564	0.424947	0.431406	0.437935	0.444528	0.451179	0.457882	0.46463	0.471416
	0.155505	0.240365	0.243252	0.246192	0.249187	0.25224	0.255354	0.258531	0.261775	0.265086	0.268469	0.271926	0.275459	0.279071	0.282765	0.286543	0.290407	0.29436	0.298405	0.302543	0.306777	0.311109	0.31554	0.320073	0.324708	0.329447	0.334291	0.339241	0.344297	0.34946	0.35473	0.360106	0.365588	0.371175	0.376865	0.382657	0.388549	0.394537	0.40062	0.406793	0.413054	0.419397	0.425819	0.432314	0.438877	0.445502	0.452183	0.458913	0.465685
	0.157345	0.237201	0.240031	0.242913	0.245851	0.248846	0.251901	0.255019	0.258202	0.261454	0.264776	0.268171	0.271642	0.275192	0.278823	0.282538	0.286339	0.290229	0.29421	0.298284	0.302454	0.306721	0.311088	0.315556	0.320126	0.324801	0.329582	0.334468	0.339461	0.344562	0.34977	0.355085	0.360507	0.366035	0.371668	0.377403	0.38324	0.389176	0.395208	0.401333	0.407547	0.413847	0.420228	0.426686	0.433215	0.43981	0.446465	0.453173	0.459927
	0.159185	0.234059	0.236833	0.239659	0.242539	0.245477	0.248473	0.251533	0.254657	0.257848	0.26111	0.264444	0.267855	0.271343	0.274912	0.278564	0.282302	0.286128	0.290046	0.294056	0.298161	0.302364	0.306667	0.31107	0.315576	0.320186	0.324902	0.329724	0.334654	0.339691	0.344837	0.35009	0.355451	0.360918	0.366492	0.372169	0.37795	0.383831	0.38981	0.395884	0.402049	0.408303	0.414641	0.421058	0.42755	0.43411	0.440735	0.447416	0.454148
	0.161026	0.230939	0.233658	0.236428	0.239252	0.242133	0.245072	0.248073	0.251139	0.254271	0.257473	0.260748	0.264097	0.267524	0.271031	0.274621	0.278297	0.28206	0.285914	0.289861	0.293902	0.298041	0.302278	0.306617	0.311059	0.315604	0.320255	0.325013	0.329878	0.334851	0.339933	0.345123	0.350422	0.355828	0.361341	0.366959	0.372681	0.378506	0.38443	0.39045	0.396565	0.40277	0.409061	0.415434	0.421885	0.428408	0.434998	0.441649	0.448355
	0.162866	0.227843	0.230507	0.233223	0.235991	0.238815	0.241698	0.244642	0.24765	0.250724	0.253867	0.257082	0.260371	0.263737	0.267183	0.270712	0.274325	0.278026	0.281817	0.2857	0.289677	0.293752	0.297925	0.302199	0.306576	0.311057	0.315643	0.320336	0.325136	0.330045	0.335062	0.340189	0.345424	0.350767	0.356219	0.361776	0.367439	0.373205	0.379072	0.385037	0.391098	0.397252	0.403494	0.40982	0.416227	0.422709	0.429261	0.435878	0.442553
	0.164706	0.22477	0.227381	0.230043	0.232756	0.235525	0.238352	0.24124	0.24419	0.247206	0.250291	0.253447	0.256677	0.259983	0.263369	0.266836	0.270388	0.274027	0.277755	0.281575	0.285489	0.2895	0.293609	0.297819	0.30213	0.306546	0.311067	0.315695	0.32043	0.325274	0.330227	0.335289	0.34046	0.34574	0.351128	0.356623	0.362225	0.367931	0.373739	0.379647	0.385653	0.391753	0.397943	0.404221	0.41058	0.417018	0.423529	0.430108	0.436748
	0.166546	0.221722	0.224281	0.226889	0.229549	0.232263	0.235035	0.237867	0.240761	0.24372	0.246747	0.249845	0.253016	0.256263	0.259589	0.262996	0.266487	0.270064	0.27373	0.277488	0.281339	0.285286	0.289331	0.293476	0.297723	0.302074	0.30653	0.311093	0.315763	0.320541	0.325429	0.330425	0.335532	0.340748	0.346072	0.351504	0.357044	0.362688	0.368436	0.374286	0.380234	0.386278	0.392414	0.39864	0.40495	0.411341	0.417807	0.424345	0.430947
	0.168387	0.218699	0.221206	0.223761	0.226368	0.229029	0.231747	0.234524	0.237363	0.240266	0.243237	0.246277	0.24939	0.252579	0.255845	0.259192	0.262623	0.266139	0.269743	0.273439	0.277227	0.281111	0.285093	0.289174	0.293357	0.297643	0.302034	0.306531	0.311136	0.315848	0.32067	0.325602	0.330643	0.335794	0.341054	0.346422	0.351898	0.35748	0.363166	0.368955	0.374844	0.38083	0.38691	0.393082	0.39934	0.405681	0.4121	0.418593	0.425154
	0.170227	0.215702	0.218158	0.220662	0.223217	0.225825	0.228489	0.231212	0.233996	0.236845	0.239759	0.242743	0.245799	0.24893	0.252138	0.255426	0.258797	0.262253	0.265796	0.26943	0.273157	0.276978	0.280896	0.284914	0.289033	0.293254	0.29758	0.302012	0.306551	0.311198	0.315954	0.32082	0.325796	0.330881	0.336075	0.341379	0.34679	0.352309	0.357932	0.363659	0.369487	0.375414	0.381436	0.387551	0.393755	0.400044	0.406413	0.412858	0.419374
	0.172067	0.21273	0.215136	0.21759	0.220094	0.22265	0.225262	0.227932	0.230663	0.233457	0.236316	0.239245	0.242245	0.245318	0.248469	0.251699	0.25501	0.258407	0.26189	0.265463	0.269128	0.272887	0.276743	0.280697	0.284752	0.288909	0.29317	0.297537	0.302011	0.306592	0.311283	0.316082	0.320992	0.326011	0.33114	0.336378	0.341724	0.347178	0.352737	0.358401	0.364167	0.370033	0.375995	0.382052	0.388199	0.394433	0.40075	0.407145	0.413614
	0.173908	0.209785	0.212142	0.214547	0.217	0.219506	0.222067	0.224685	0.227362	0.230103	0.232909	0.235782	0.238727	0.241744	0.244838	0.24801	0.251264	0.254601	0.258025	0.261538	0.265142	0.268839	0.272633	0.276524	0.280516	0.284609	0.288806	0.293108	0.297517	0.302033	0.306657	0.311391	0.316234	0.321187	0.326249	0.331421	0.336702	0.34209	0.347585	0.353184	0.358887	0.36469	0.370591	0.376588	0.382677	0.388854	0.395116	0.401458	0.407876
	0.175748	0.206868	0.209177	0.211532	0.213937	0.216393	0.218903	0.22147	0.224096	0.226784	0.229537	0.232357	0.235247	0.238209	0.241247	0.244363	0.247559	0.250838	0.254203	0.257656	0.2612	0.264837	0.268569	0.272398	0.276327	0.280356	0.284489	0.288727	0.29307	0.297521	0.302079	0.306747	0.311523	0.31641	0.321406	0.326511	0.331726	0.337048	0.342477	0.348011	0.353649	0.359389	0.365227	0.371162	0.377191	0.383309	0.389514	0.395801	0.402166
	0.177588	0.203977	0.206239	0.208548	0.210904	0.213311	0.215772	0.218289	0.220864	0.223501	0.226202	0.228969	0.231805	0.234713	0.237696	0.240756	0.243896	0.247118	0.250425	0.253819	0.257303	0.26088	0.264551	0.268318	0.272185	0.276152	0.280221	0.284394	0.288673	0.293058	0.297551	0.302152	0.306863	0.311683	0.316612	0.321651	0.326798	0.332054	0.337416	0.342885	0.348457	0.354132	0.359906	0.365778	0.371745	0.377803	0.383949	0.390179	0.396489
	0.179429	0.201115	0.203331	0.205593	0.207902	0.210262	0.212674	0.215142	0.217668	0.220254	0.222903	0.225619	0.228402	0.231257	0.234186	0.237191	0.240275	0.243441	0.246691	0.250027	0.253453	0.25697	0.260581	0.264287	0.268092	0.271996	0.276002	0.280112	0.284326	0.288646	0.293074	0.297609	0.302254	0.307007	0.311869	0.316841	0.321921	0.32711	0.332405	0.337807	0.343313	0.348922	0.354632	0.360439	0.366343	0.372339	0.378424	0.384595	0.390847
	0.181269	0.198281	0.200452	0.202668	0.204932	0.207245	0.20961	0.212029	0.214506	0.217043	0.219643	0.222307	0.225039	0.227842	0.230718	0.233669	0.236698	0.239809	0.243002	0.246282	0.249649	0.253107	0.256659	0.260305	0.264048	0.267891	0.271835	0.275881	0.280031	0.284287	0.288649	0.293119	0.297697	0.302384	0.307179	0.312084	0.317097	0.322218	0.327446	0.332781	0.33822	0.343762	0.349406	0.355148	0.360987	0.36692	0.372942	0.379052	0.385246
	0.183109	0.195475	0.197603	0.199775	0.201993	0.20426	0.206579	0.208952	0.211381	0.21387	0.21642	0.219035	0.221717	0.224468	0.227292	0.23019	0.233166	0.236221	0.239359	0.242583	0.245893	0.249294	0.252786	0.256373	0.260056	0.263837	0.267719	0.271702	0.275789	0.279981	0.284279	0.288683	0.293195	0.297815	0.302544	0.307381	0.312327	0.31738	0.322541	0.327808	0.33318	0.338655	0.344231	0.349908	0.355681	0.361549	0.367508	0.373555	0.379688
	0.184949	0.192699	0.194784	0.196912	0.199087	0.20131	0.203583	0.20591	0.208293	0.210734	0.213237	0.215803	0.218435	0.221136	0.223908	0.226755	0.229677	0.23268	0.235763	0.238931	0.242186	0.245529	0.248963	0.252491	0.256115	0.259836	0.263656	0.267578	0.271602	0.27573	0.279963	0.284302	0.288749	0.293303	0.297965	0.302735	0.307613	0.312599	0.317692	0.32289	0.328194	0.333602	0.339111	0.34472	0.350427	0.356228	0.362123	0.368106	0.374176
	0.18679	0.189952	0.191995	0.194081	0.196213	0.198392	0.200622	0.202904	0.205241	0.207636	0.210092	0.21261	0.215194	0.217846	0.220568	0.223363	0.226235	0.229184	0.232214	0.235328	0.238527	0.241814	0.245192	0.248661	0.252226	0.255887	0.259647	0.263507	0.267469	0.271534	0.275703	0.279978	0.284359	0.288847	0.293443	0.298146	0.302957	0.307875	0.3129	0.31803	0.323266	0.328605	0.334046	0.339587	0.345227	0.350962	0.35679	0.362709	0.368714
	0.18863	0.187234	0.189237	0.191282	0.193372	0.195509	0.197695	0.199934	0.202227	0.204577	0.206986	0.209458	0.211994	0.214598	0.217271	0.220017	0.222837	0.225735	0.228713	0.231773	0.234918	0.23815	0.241471	0.244884	0.24839	0.251992	0.255692	0.259491	0.263392	0.267394	0.2715	0.275711	0.280027	0.28445	0.288979	0.293616	0.298359	0.30321	0.308166	0.313229	0.318396	0.323666	0.329039	0.334512	0.340084	0.345751	0.351513	0.357365	0.363306
	0.19047	0.184546	0.18651	0.188515	0.190564	0.19266	0.194804	0.197	0.19925	0.201556	0.203921	0.206347	0.208837	0.211393	0.214018	0.216715	0.219486	0.222333	0.225259	0.228267	0.231358	0.234536	0.237802	0.241158	0.244608	0.248152	0.251793	0.255532	0.259371	0.263311	0.267355	0.271502	0.275754	0.280112	0.284575	0.289145	0.293822	0.298605	0.303493	0.308488	0.313586	0.318788	0.324092	0.329496	0.334999	0.340599	0.346292	0.352078	0.357952
	0.192311	0.181889	0.183814	0.18578	0.18779	0.189845	0.191949	0.194103	0.19631	0.198573	0.200895	0.203276	0.205721	0.208231	0.21081	0.213459	0.216181	0.218978	0.221854	0.22481	0.227849	0.230973	0.234185	0.237486	0.240879	0.244366	0.247948	0.251628	0.255407	0.259287	0.263268	0.267352	0.271541	0.275834	0.280232	0.284736	0.289346	0.294061	0.298882	0.303808	0.308838	0.313971	0.319206	0.324541	0.329975	0.335506	0.341131	0.346849	0.352656
	0.194151	0.179261	0.181149	0.183077	0.185048	0.187065	0.189129	0.191242	0.193409	0.19563	0.197909	0.200247	0.202647	0.205113	0.207645	0.210248	0.212922	0.215671	0.218497	0.221403	0.224391	0.227462	0.230621	0.233867	0.237205	0.240635	0.24416	0.247782	0.251501	0.25532	0.25924	0.263262	0.267387	0.271616	0.27595	0.280388	0.284931	0.28958	0.294333	0.299191	0.304152	0.309217	0.314382	0.319649	0.325013	0.330475	0.336032	0.341681	0.34742
	0.195991	0.176664	0.178516	0.180407	0.182341	0.184319	0.186344	0.188419	0.190545	0.192726	0.194963	0.197259	0.199616	0.202038	0.204525	0.207082	0.20971	0.212412	0.215189	0.218046	0.220983	0.224003	0.227109	0.230302	0.233585	0.23696	0.240428	0.243992	0.247653	0.251412	0.255271	0.259232	0.263294	0.26746	0.271729	0.276102	0.28058	0.285162	0.289848	0.294638	0.299531	0.304526	0.309623	0.31482	0.320115	0.325508	0.330995	0.336575	0.342246
	0.197831	0.174097	0.175914	0.177769	0.179667	0.181608	0.183596	0.185632	0.187719	0.18986	0.192057	0.194312	0.196627	0.199006	0.20145	0.203962	0.206544	0.2092	0.21193	0.214738	0.217625	0.220595	0.22365	0.22679	0.23002	0.23334	0.236753	0.24026	0.243863	0.247563	0.251363	0.255262	0.259263	0.263365	0.267571	0.271879	0.276292	0.280807	0.285427	0.290149	0.294974	0.299901	0.304929	0.310056	0.315282	0.320605	0.326023	0.331534	0.337135
	0.199672	0.171561	0.173343	0.175164	0.177026	0.178932	0.180883	0.182882	0.184932	0.187034	0.189191	0.191406	0.193681	0.196017	0.198419	0.200887	0.203425	0.206035	0.208719	0.21148	0.214319	0.217239	0.220243	0.223333	0.226509	0.229776	0.233134	0.236585	0.240131	0.243773	0.247514	0.251353	0.255293	0.259333	0.263475	0.26772	0.272067	0.276517	0.28107	0.285725	0.290483	0.295341	0.3003	0.305359	0.310515	0.315769	0.321117	0.326558	0.33209
	0.201512	0.169055	0.170804	0.172592	0.17442	0.17629	0.178206	0.180169	0.182182	0.184247	0.186366	0.188541	0.190776	0.193072	0.195432	0.197858	0.200353	0.202918	0.205557	0.208271	0.211063	0.213935	0.21689	0.219928	0.223054	0.226267	0.229571	0.232967	0.236457	0.240043	0.243725	0.247505	0.251384	0.255363	0.259443	0.263624	0.267907	0.272292	0.276779	0.281368	0.286058	0.290848	0.295739	0.300728	0.305816	0.310999	0.316278	0.32165	0.327112
	0.203352	0.16658	0.168297	0.170052	0.171847	0.173683	0.175565	0.177493	0.17947	0.181498	0.18358	0.185718	0.187914	0.19017	0.19249	0.194875	0.197327	0.199849	0.202443	0.205112	0.207858	0.210683	0.213589	0.216578	0.219652	0.222814	0.226065	0.229408	0.232842	0.236371	0.239996	0.243718	0.247537	0.251456	0.255474	0.259593	0.263812	0.268132	0.272554	0.277076	0.281699	0.286422	0.291245	0.296166	0.301184	0.306298	0.311507	0.316809	0.322202
	0.205193	0.164135	0.165821	0.167544	0.169307	0.171111	0.172959	0.174853	0.176796	0.178789	0.180834	0.182935	0.185094	0.187312	0.189592	0.191936	0.194347	0.196827	0.199378	0.202003	0.204703	0.207482	0.21034	0.213281	0.216306	0.219417	0.222616	0.225905	0.229286	0.232759	0.236327	0.239991	0.243752	0.247611	0.251568	0.255625	0.259781	0.264038	0.268395	0.272852	0.277408	0.282064	0.286819	0.291671	0.296621	0.301666	0.306805	0.312038	0.317361
	0.207033	0.16172	0.163377	0.165069	0.166801	0.168573	0.170389	0.17225	0.174159	0.176118	0.178128	0.180193	0.182315	0.184496	0.186737	0.189042	0.191413	0.193852	0.196361	0.198942	0.201599	0.204332	0.207144	0.210037	0.213013	0.216074	0.219223	0.222459	0.225787	0.229206	0.232719	0.236326	0.240029	0.243828	0.247726	0.251721	0.255816	0.260009	0.264302	0.268694	0.273184	0.277774	0.282461	0.287246	0.292127	0.297103	0.302173	0.307336	0.31259
	0.208873	0.159336	0.160963	0.162627	0.164328	0.16607	0.167854	0.169684	0.17156	0.173485	0.175462	0.177492	0.179578	0.181722	0.183927	0.186193	0.188525	0.190924	0.193392	0.195931	0.198544	0.201233	0.203999	0.206846	0.209774	0.212787	0.215885	0.219071	0.222346	0.225712	0.22917	0.232721	0.236367	0.240109	0.243947	0.247882	0.251915	0.256046	0.260275	0.264603	0.269028	0.273552	0.278172	0.28289	0.287703	0.292611	0.297612	0.302705	0.30789
	0.210714	0.156982	0.158581	0.160216	0.161888	0.163601	0.165355	0.167153	0.168998	0.170891	0.172834	0.174831	0.176882	0.178991	0.181159	0.183389	0.185682	0.188042	0.19047	0.192968	0.195539	0.198184	0.200906	0.203707	0.206589	0.209554	0.212603	0.215739	0.218963	0.222276	0.22568	0.229176	0.232766	0.236451	0.24023	0.244106	0.248079	0.252148	0.256315	0.260579	0.26494	0.269398	0.273953	0.278603	0.283349	0.288188	0.293121	0.298146	0.303261
	0.212554	0.154658	0.15623	0.157838	0.159482	0.161165	0.16289	0.164659	0.166473	0.168334	0.170246	0.17221	0.174228	0.176302	0.178435	0.180628	0.182885	0.185206	0.187595	0.190053	0.192582	0.195186	0.197865	0.200621	0.203458	0.206375	0.209377	0.212463	0.215637	0.218898	0.22225	0.225692	0.229227	0.232855	0.236577	0.240394	0.244307	0.248316	0.25242	0.256622	0.260919	0.265313	0.269802	0.274386	0.279065	0.283837	0.288702	0.293658	0.298704
	0.214394	0.152364	0.15391	0.155491	0.157108	0.158764	0.160461	0.1622	0.163984	0.165816	0.167696	0.169628	0.171614	0.173654	0.175753	0.177911	0.180132	0.182416	0.184767	0.187186	0.189675	0.192237	0.194874	0.197587	0.200379	0.203251	0.206205	0.209243	0.212367	0.215578	0.218878	0.222267	0.225748	0.229321	0.232986	0.236746	0.2406	0.244548	0.248592	0.252731	0.256966	0.261295	0.26572	0.270239	0.274851	0.279556	0.284354	0.289242	0.29422
	0.216234	0.1501	0.151621	0.153176	0.154767	0.156396	0.158065	0.159777	0.161532	0.163335	0.165185	0.167086	0.16904	0.171048	0.173113	0.175238	0.177423	0.179671	0.181985	0.184366	0.186816	0.189338	0.191933	0.194604	0.197352	0.200179	0.203088	0.206079	0.209154	0.212316	0.215565	0.218902	0.222329	0.225848	0.229458	0.23316	0.236956	0.240846	0.24483	0.248908	0.25308	0.257347	0.261707	0.266161	0.270708	0.275347	0.280077	0.284898	0.289808
	0.218075	0.147866	0.149363	0.150893	0.152458	0.154062	0.155704	0.157389	0.159117	0.16089	0.162712	0.164583	0.166506	0.168483	0.170516	0.172607	0.174758	0.176971	0.179249	0.181592	0.184005	0.186487	0.189042	0.191671	0.194377	0.197161	0.200024	0.202969	0.205997	0.20911	0.212309	0.215595	0.21897	0.222435	0.225991	0.229638	0.233376	0.237208	0.241133	0.24515	0.249261	0.253466	0.257763	0.262153	0.266635	0.271208	0.275872	0.280626	0.285469
	0.219915	0.145661	0.147134	0.148641	0.150182	0.15176	0.153377	0.155036	0.156737	0.158483	0.160276	0.162118	0.164012	0.165958	0.16796	0.170018	0.172136	0.174315	0.176558	0.178866	0.181241	0.183685	0.186201	0.188789	0.191453	0.194194	0.197014	0.199914	0.202895	0.205961	0.209111	0.212347	0.215671	0.219083	0.222585	0.226177	0.22986	0.233634	0.237501	0.241459	0.24551	0.249652	0.253887	0.258214	0.262632	0.26714	0.271739	0.276427	0.281202
	0.221755	0.143486	0.144936	0.14642	0.147937	0.149492	0.151084	0.152717	0.154392	0.156112	0.157878	0.159692	0.161557	0.163473	0.165445	0.167472	0.169558	0.171704	0.173912	0.176185	0.178523	0.180931	0.183408	0.185957	0.188581	0.19128	0.194056	0.196912	0.199848	0.202867	0.205969	0.209157	0.21243	0.215791	0.21924	0.222778	0.226406	0.230124	0.233933	0.237833	0.241824	0.245906	0.25008	0.254344	0.258699	0.263143	0.267677	0.272299	0.277009
	0.223596	0.141339	0.142769	0.14423	0.145725	0.147256	0.148824	0.150433	0.152083	0.153777	0.155517	0.157304	0.15914	0.161029	0.16297	0.164967	0.167022	0.169135	0.17131	0.173549	0.175852	0.178223	0.180663	0.183174	0.185758	0.188416	0.191151	0.193963	0.196855	0.199829	0.202884	0.206023	0.209248	0.212558	0.215955	0.219441	0.223014	0.226677	0.23043	0.234272	0.238205	0.242227	0.24634	0.250543	0.254835	0.259216	0.263686	0.268244	0.272888
	0.225436	0.139222	0.140631	0.14207	0.143544	0.145052	0.146598	0.148183	0.149809	0.151478	0.153192	0.154953	0.156763	0.158623	0.160536	0.162503	0.164527	0.16661	0.168753	0.170958	0.173227	0.175563	0.177966	0.18044	0.182985	0.185603	0.188297	0.191067	0.193916	0.196845	0.199855	0.202947	0.206123	0.209384	0.21273	0.216164	0.219684	0.223293	0.22699	0.230776	0.234651	0.238615	0.242668	0.24681	0.251041	0.25536	0.259766	0.26426	0.26884
	0.227276	0.137134	0.138523	0.139942	0.141394	0.142881	0.144405	0.145967	0.14757	0.149215	0.150904	0.15264	0.154423	0.156256	0.158142	0.16008	0.162075	0.164127	0.166239	0.168411	0.170648	0.172949	0.175317	0.177754	0.180261	0.182841	0.185494	0.188224	0.19103	0.193915	0.19688	0.199926	0.203055	0.206267	0.209564	0.212947	0.216415	0.219971	0.223613	0.227344	0.231162	0.235068	0.239063	0.243145	0.247315	0.251572	0.255917	0.260347	0.264863
	0.229116	0.135075	0.136444	0.137844	0.139276	0.140742	0.142244	0.143784	0.145365	0.146987	0.148652	0.150363	0.152121	0.153928	0.155787	0.157698	0.159664	0.161686	0.163767	0.165909	0.168112	0.17038	0.172714	0.175115	0.177586	0.180127	0.182742	0.185431	0.188196	0.191039	0.19396	0.196961	0.200044	0.203208	0.206457	0.209789	0.213207	0.21671	0.220299	0.223975	0.227738	0.231587	0.235524	0.239547	0.243658	0.247854	0.252137	0.256505	0.260958
	0.230957	0.133045	0.134395	0.135776	0.137188	0.138634	0.140116	0.141635	0.143194	0.144793	0.146436	0.148123	0.149856	0.151638	0.153471	0.155355	0.157293	0.159287	0.161338	0.163449	0.165622	0.167857	0.170157	0.172523	0.174958	0.177463	0.18004	0.18269	0.185414	0.188215	0.191093	0.194051	0.197088	0.200206	0.203407	0.206691	0.210058	0.21351	0.217047	0.220669	0.224377	0.228171	0.232051	0.236016	0.240068	0.244205	0.248427	0.252734	0.257125
	0.232797	0.131043	0.132375	0.133738	0.135131	0.136558	0.13802	0.139519	0.141057	0.142635	0.144255	0.145919	0.147629	0.149386	0.151193	0.153052	0.154963	0.156929	0.158952	0.161033	0.163174	0.165378	0.167645	0.169978	0.172378	0.174847	0.177386	0.179998	0.182683	0.185443	0.18828	0.191194	0.194187	0.19726	0.200414	0.20365	0.206968	0.21037	0.213856	0.217425	0.22108	0.224819	0.228643	0.232552	0.236545	0.240624	0.244786	0.249033	0.253362
	0.234637	0.12907	0.130385	0.13173	0.133105	0.134514	0.135957	0.137436	0.138953	0.14051	0.142109	0.143751	0.145438	0.147172	0.148954	0.150787	0.152672	0.154611	0.156606	0.158659	0.16077	0.162943	0.165179	0.167479	0.169845	0.172279	0.174782	0.177356	0.180003	0.182723	0.185519	0.188391	0.191341	0.19437	0.197478	0.200667	0.203937	0.20729	0.210725	0.214243	0.217845	0.22153	0.225299	0.229152	0.233089	0.23711	0.241214	0.2454	0.24967
	0.236478	0.127125	0.128424	0.129752	0.13111	0.132501	0.133925	0.135385	0.136883	0.13842	0.139998	0.141618	0.143283	0.144994	0.146753	0.148561	0.150421	0.152334	0.154302	0.156326	0.158409	0.160552	0.162756	0.165024	0.167357	0.169757	0.172225	0.174763	0.177372	0.180054	0.18281	0.185641	0.188549	0.191534	0.194598	0.197741	0.200964	0.204268	0.207654	0.211122	0.214672	0.218304	0.22202	0.225818	0.229699	0.233663	0.237709	0.241837	0.246046
	0.238318	0.125208	0.126491	0.127803	0.129145	0.130518	0.131925	0.133367	0.134846	0.136363	0.137921	0.139521	0.141164	0.142853	0.144589	0.146374	0.148209	0.150097	0.152038	0.154035	0.15609	0.158204	0.160378	0.162615	0.164916	0.167282	0.169716	0.172219	0.174791	0.177435	0.180152	0.182943	0.185809	0.188752	0.191772	0.19487	0.198048	0.201305	0.204642	0.20806	0.21156	0.215141	0.218803	0.222548	0.226374	0.230281	0.234271	0.238341	0.242492
	0.240158	0.12332	0.124588	0.125884	0.12721	0.128567	0.129957	0.131381	0.132842	0.134341	0.135879	0.137459	0.139081	0.140749	0.142462	0.144224	0.146036	0.147899	0.149815	0.151785	0.153813	0.155898	0.158043	0.16025	0.162519	0.164854	0.167254	0.169722	0.172258	0.174866	0.177545	0.180297	0.183123	0.186024	0.189001	0.192055	0.195188	0.198399	0.201689	0.205058	0.208508	0.212038	0.215649	0.21934	0.223113	0.226966	0.230899	0.234913	0.239006
	0.241998	0.12146	0.122713	0.123995	0.125305	0.126646	0.12802	0.129427	0.13087	0.132351	0.133871	0.135431	0.137034	0.13868	0.140372	0.142112	0.1439	0.145739	0.147631	0.149576	0.151577	0.153634	0.155751	0.157928	0.160167	0.16247	0.164838	0.167272	0.169774	0.172345	0.174987	0.177701	0.180487	0.183348	0.186284	0.189295	0.192383	0.195549	0.198793	0.202115	0.205516	0.208996	0.212556	0.216196	0.219915	0.223714	0.227593	0.231551	0.235587
	0.243839	0.119628	0.120868	0.122135	0.12343	0.124756	0.126114	0.127505	0.128931	0.130394	0.131896	0.133438	0.135021	0.136647	0.138319	0.140037	0.141803	0.143619	0.145486	0.147406	0.149381	0.151412	0.153501	0.15565	0.157859	0.160131	0.162467	0.164868	0.167337	0.169873	0.172479	0.175155	0.177903	0.180724	0.183619	0.186589	0.189634	0.192755	0.195953	0.199229	0.202583	0.206014	0.209524	0.213113	0.21678	0.220526	0.224351	0.228254	0.232235
	0.245679	0.117824	0.119051	0.120304	0.121585	0.122896	0.124239	0.125614	0.127024	0.128471	0.129955	0.131478	0.133043	0.13465	0.136301	0.137998	0.139743	0.141536	0.14338	0.145276	0.147226	0.149231	0.151294	0.153414	0.155595	0.157837	0.160142	0.162511	0.164946	0.167448	0.170019	0.172659	0.175369	0.178152	0.181007	0.183935	0.186938	0.190016	0.19317	0.1964	0.199707	0.203091	0.206552	0.210091	0.213707	0.217402	0.221173	0.225022	0.228948
	0.247519	0.116048	0.117262	0.118502	0.11977	0.121067	0.122395	0.123755	0.12515	0.12658	0.128047	0.129553	0.131099	0.132688	0.13432	0.135996	0.13772	0.139491	0.141313	0.143185	0.145111	0.147091	0.149127	0.15122	0.153373	0.155586	0.157861	0.160199	0.162602	0.16507	0.167606	0.170211	0.172885	0.175629	0.178446	0.181334	0.184296	0.187332	0.190442	0.193628	0.196889	0.200226	0.203639	0.207129	0.210695	0.214338	0.218058	0.221854	0.225726
	0.24936	0.1143	0.115502	0.116729	0.117984	0.119267	0.120581	0.121927	0.123307	0.124721	0.126172	0.127661	0.12919	0.13076	0.132373	0.13403	0.135733	0.137484	0.139283	0.141133	0.143035	0.144991	0.147001	0.149068	0.151193	0.153378	0.155623	0.157931	0.160303	0.162739	0.165241	0.167811	0.170449	0.173157	0.175935	0.178784	0.181706	0.1847	0.187768	0.19091	0.194126	0.197418	0.200784	0.204226	0.207743	0.211336	0.215005	0.218749	0.222568
	0.2512	0.112581	0.113771	0.114986	0.116228	0.117498	0.118799	0.12013	0.121495	0.122895	0.12433	0.125803	0.127315	0.128867	0.130462	0.1321	0.133783	0.135513	0.137291	0.139119	0.140998	0.14293	0.144916	0.146957	0.149055	0.151212	0.153429	0.155708	0.158048	0.160453	0.162923	0.165459	0.168062	0.170733	0.173474	0.176286	0.179168	0.182122	0.185148	0.188247	0.191419	0.194666	0.197986	0.201381	0.20485	0.208394	0.212012	0.215705	0.219472
	0.25304	0.110889	0.112068	0.113271	0.114501	0.115759	0.117046	0.118365	0.119715	0.1211	0.12252	0.123977	0.125473	0.127008	0.128585	0.130205	0.131869	0.133579	0.135337	0.137143	0.139	0.140908	0.14287	0.144886	0.146959	0.149089	0.151278	0.153527	0.155838	0.158212	0.16065	0.163152	0.165722	0.168358	0.171063	0.173836	0.17668	0.179594	0.18258	0.185637	0.188767	0.191969	0.195244	0.198593	0.202015	0.20551	0.209079	0.212722	0.216438
	0.254881	0.109225	0.110393	0.111585	0.112804	0.114049	0.115324	0.116629	0.117967	0.119337	0.120743	0.122185	0.123664	0.125183	0.126743	0.128345	0.129991	0.131681	0.133419	0.135204	0.137039	0.138925	0.140863	0.142855	0.144902	0.147006	0.149168	0.15139	0.153671	0.156015	0.158421	0.160892	0.163428	0.16603	0.168699	0.171436	0.174242	0.177118	0.180063	0.18308	0.186167	0.189327	0.192558	0.195861	0.199237	0.202685	0.206206	0.209799	0.213464
	0.256721	0.107589	0.108747	0.109928	0.111135	0.11237	0.113632	0.114925	0.116249	0.117606	0.118997	0.120424	0.121889	0.123392	0.124935	0.126519	0.128147	0.129819	0.131537	0.133302	0.135116	0.136979	0.138895	0.140863	0.142886	0.144965	0.1471	0.149294	0.151547	0.153861	0.156238	0.158677	0.16118	0.163749	0.166383	0.169084	0.171854	0.174691	0.177598	0.180574	0.18362	0.186737	0.189925	0.193184	0.196514	0.199916	0.203389	0.206934	0.21055
	0.258561	0.105981	0.107129	0.1083	0.109496	0.110719	0.11197	0.113251	0.114562	0.115906	0.117284	0.118697	0.120146	0.121633	0.12316	0.124728	0.126338	0.127992	0.129691	0.131436	0.133229	0.135072	0.136965	0.13891	0.140909	0.142963	0.145072	0.147239	0.149465	0.151751	0.154097	0.156505	0.158977	0.161513	0.164113	0.16678	0.169513	0.172313	0.175182	0.178119	0.181125	0.1842	0.187346	0.190561	0.193847	0.197203	0.200629	0.204127	0.207694
	0.260401	0.104401	0.105539	0.1067	0.107886	0.109098	0.110338	0.111607	0.112906	0.114237	0.115602	0.117	0.118435	0.119908	0.121419	0.12297	0.124563	0.126199	0.12788	0.129606	0.131379	0.133201	0.135073	0.136995	0.138971	0.141	0.143085	0.145226	0.147424	0.149682	0.151999	0.154378	0.156818	0.159322	0.161889	0.164521	0.167219	0.169983	0.172815	0.175713	0.17868	0.181714	0.184818	0.187991	0.191233	0.194544	0.197925	0.201375	0.204895
	0.262242	0.102849	0.103978	0.105129	0.106305	0.107507	0.108736	0.109993	0.11128	0.112599	0.113951	0.115336	0.116757	0.118215	0.119711	0.121246	0.122823	0.124441	0.126104	0.127811	0.129565	0.131366	0.133217	0.135118	0.137071	0.139076	0.141136	0.143252	0.145424	0.147654	0.149943	0.152292	0.154702	0.157175	0.15971	0.162309	0.164972	0.1677	0.170495	0.173356	0.176284	0.179279	0.182341	0.185472	0.188671	0.191939	0.195275	0.198679	0.202152
	0.264082	0.101325	0.102444	0.103586	0.104753	0.105944	0.107163	0.108409	0.109685	0.110992	0.11233	0.113703	0.11511	0.116554	0.118035	0.119555	0.121115	0.122717	0.124362	0.126051	0.127786	0.129568	0.131398	0.133277	0.135208	0.137191	0.139227	0.141317	0.143464	0.145667	0.147928	0.150249	0.152629	0.155071	0.157574	0.16014	0.16277	0.165463	0.168222	0.171046	0.173936	0.176892	0.179915	0.183004	0.186161	0.189385	0.192677	0.196037	0.199463
	0.265922	0.099828	0.100939	0.102072	0.103229	0.104411	0.105619	0.106855	0.108119	0.109414	0.110741	0.112101	0.113495	0.114925	0.116391	0.117896	0.119441	0.121026	0.122654	0.124326	0.126042	0.127804	0.129614	0.131473	0.133382	0.135342	0.137355	0.139421	0.141542	0.143719	0.145954	0.148246	0.150597	0.153009	0.155481	0.158015	0.160612	0.163271	0.165995	0.168783	0.171635	0.174553	0.177536	0.180586	0.183701	0.186883	0.190132	0.193447	0.196828
	0.267763	0.0983593	0.0994618	0.100586	0.101734	0.102906	0.104104	0.10533	0.106584	0.107867	0.109182	0.110529	0.111911	0.113327	0.114779	0.11627	0.117799	0.119369	0.12098	0.122634	0.124332	0.126076	0.127866	0.129704	0.131592	0.13353	0.13552	0.137562	0.139659	0.14181	0.144018	0.146283	0.148606	0.150988	0.15343	0.155933	0.158497	0.161123	0.163812	0.166564	0.16938	0.172261	0.175206	0.178215	0.18129	0.184431	0.187636	0.190908	0.194245
	0.269603	0.0969183	0.0980127	0.0991286	0.100267	0.10143	0.102619	0.103834	0.105077	0.10635	0.107653	0.108989	0.110357	0.11176	0.113199	0.114675	0.116189	0.117743	0.119338	0.120975	0.122656	0.124381	0.126152	0.127971	0.129838	0.131754	0.133721	0.135741	0.137813	0.13994	0.142121	0.144359	0.146655	0.149008	0.15142	0.153892	0.156424	0.159018	0.161673	0.16439	0.167171	0.170014	0.172921	0.175892	0.178927	0.182026	0.18519	0.188419	0.191712
	0.271443	0.095505	0.0965914	0.097699	0.0988291	0.099983	0.101162	0.102367	0.1036	0.104862	0.106154	0.107478	0.108834	0.110224	0.111649	0.113111	0.114611	0.11615	0.117729	0.119349	0.121013	0.12272	0.124472	0.126271	0.128118	0.130013	0.131959	0.133955	0.136004	0.138106	0.140262	0.142474	0.144742	0.147067	0.14945	0.151892	0.154393	0.156954	0.159576	0.16226	0.165005	0.167812	0.170682	0.173615	0.17661	0.17967	0.182792	0.185979	0.189229
	0.273283	0.0941193	0.095198	0.0962975	0.0974191	0.0985641	0.0997338	0.100929	0.102152	0.103403	0.104684	0.105996	0.107341	0.108718	0.11013	0.111579	0.113064	0.114588	0.116151	0.117756	0.119402	0.121091	0.122826	0.124605	0.126432	0.128307	0.130231	0.132205	0.134231	0.136309	0.13844	0.140626	0.142867	0.145164	0.147519	0.149931	0.152402	0.154931	0.157521	0.160171	0.162881	0.165653	0.168486	0.171382	0.174339	0.177359	0.180441	0.183586	0.186793
	0.275124	0.0927614	0.0938324	0.0949239	0.0960371	0.0971734	0.098334	0.0995201	0.100733	0.101974	0.103244	0.104545	0.105877	0.107242	0.108642	0.110076	0.111548	0.113057	0.114605	0.116193	0.117823	0.119495	0.121211	0.122973	0.12478	0.126634	0.128537	0.13049	0.132492	0.134547	0.136654	0.138814	0.141029	0.143299	0.145626	0.148009	0.150449	0.152948	0.155506	0.158123	0.160799	0.163536	0.166334	0.169192	0.172111	0.175092	0.178135	0.181239	0.184405
	0.276964	0.091431	0.0924944	0.093578	0.0946831	0.0958108	0.0969624	0.0981392	0.0993423	0.100573	0.101832	0.103122	0.104443	0.105796	0.107182	0.108604	0.110061	0.111556	0.113089	0.114662	0.116275	0.117931	0.119629	0.121372	0.12316	0.124995	0.126877	0.128808	0.130788	0.13282	0.134903	0.137038	0.139227	0.141471	0.14377	0.146124	0.148535	0.151004	0.15353	0.156114	0.158758	0.16146	0.164222	0.167044	0.169927	0.172869	0.175873	0.178937	0.182061
	0.278804	0.0901281	0.0911841	0.0922599	0.0933569	0.0944761	0.0956189	0.0967864	0.0979798	0.0992004	0.100449	0.101728	0.103037	0.104378	0.105752	0.107161	0.108605	0.110085	0.111604	0.113161	0.114758	0.116397	0.118078	0.119803	0.121572	0.123387	0.125249	0.127159	0.129118	0.131126	0.133186	0.135297	0.137461	0.139678	0.14195	0.144276	0.146658	0.149097	0.151592	0.154145	0.156755	0.159424	0.162152	0.164938	0.167784	0.170689	0.173653	0.176678	0.179762
	0.280645	0.0888527	0.0899013	0.0909694	0.0920583	0.0931691	0.0943031	0.0954615	0.0966454	0.097856	0.0990945	0.100362	0.10166	0.102989	0.104351	0.105747	0.107177	0.108644	0.110148	0.11169	0.113272	0.114894	0.116558	0.118265	0.120016	0.121811	0.123653	0.125542	0.12748	0.129466	0.131502	0.133589	0.135728	0.13792	0.140165	0.142463	0.144817	0.147226	0.149691	0.152213	0.154791	0.157427	0.16012	0.162871	0.165681	0.168549	0.171476	0.174461	0.177506
	0.282485	0.0876047	0.0886459	0.0897064	0.0907872	0.0918897	0.093015	0.0941642	0.0953387	0.0965394	0.0977676	0.0990245	0.100311	0.101629	0.102978	0.104361	0.105779	0.107232	0.108721	0.110248	0.111814	0.11342	0.115068	0.116757	0.11849	0.120266	0.122089	0.123957	0.125873	0.127837	0.129851	0.131914	0.134029	0.136195	0.138414	0.140685	0.143011	0.145391	0.147826	0.150317	0.152864	0.155467	0.158126	0.160843	0.163617	0.166449	0.169338	0.172286	0.175291
	0.284325	0.0863841	0.0874179	0.0884707	0.0895435	0.0906377	0.0917543	0.0928944	0.0940594	0.0952503	0.0964683	0.0977145	0.09899	0.100296	0.101634	0.103004	0.104408	0.105847	0.107323	0.108835	0.110386	0.111976	0.113607	0.115279	0.116993	0.118752	0.120554	0.122403	0.124298	0.12624	0.128231	0.130272	0.132362	0.134503	0.136696	0.138941	0.141239	0.143591	0.145996	0.148457	0.150972	0.153543	0.156169	0.158852	0.161591	0.164387	0.16724	0.17015	0.173116
	0.286166	0.0851907	0.0862172	0.0872622	0.088327	0.0894128	0.0905207	0.0916518	0.0928074	0.0939885	0.0951962	0.0964318	0.0976962	0.0989907	0.100316	0.101674	0.103065	0.104491	0.105952	0.10745	0.108986	0.11056	0.112174	0.113829	0.115526	0.117266	0.11905	0.120878	0.122753	0.124674	0.126643	0.12866	0.130727	0.132843	0.13501	0.137229	0.1395	0.141824	0.1442	0.146631	0.149115	0.151654	0.154248	0.156898	0.159602	0.162363	0.165179	0.168052	0.170981
	0.288006	0.0840246	0.0850435	0.0860808	0.0871376	0.088215	0.0893141	0.0904362	0.0915823	0.0927536	0.0939511	0.095176	0.0964295	0.0977125	0.0990262	0.100372	0.10175	0.103162	0.10461	0.106093	0.107613	0.109172	0.11077	0.112408	0.114088	0.115809	0.117574	0.119383	0.121237	0.123137	0.125084	0.127079	0.129122	0.131214	0.133356	0.135549	0.137793	0.140089	0.142437	0.144838	0.147292	0.1498	0.152362	0.154978	0.157649	0.160375	0.163155	0.165991	0.168883
	0.289846	0.0828855	0.0838969	0.0849264	0.085975	0.0870439	0.0881343	0.0892472	0.0903839	0.0915453	0.0927326	0.093947	0.0951894	0.0964609	0.0977628	0.0990959	0.100461	0.10186	0.103294	0.104763	0.106268	0.107812	0.109393	0.111015	0.112677	0.11438	0.116127	0.117916	0.11975	0.121629	0.123555	0.125527	0.127547	0.129615	0.131733	0.1339	0.136117	0.138386	0.140706	0.143078	0.145502	0.147979	0.150509	0.153093	0.15573	0.158421	0.161167	0.163967	0.166821
[truncated: 521 more rows]
[truncated: 1,310 more columns]

## Sheet: Fig. 2g
Δd1	Mode volume	Q-factor
-0.25	0.66971	19488
-0.2	0.61655	28505
-0.15	0.96412	56600
-0.1	1.1532	1.7971*1e5
-0.05	1.8105	7.6168*1e5
0.05	1.8419	7.5602*1e5
0.1	1.2814	1.7734*1e5
0.15	0.88361	56795
0.2	0.47933	28493
0.25	0.6246	19786

## Sheet: Fig. 3a
	Wavelength(nm)
[truncated: 1,025 more rows]
[truncated: 3 more columns]

## Sheet: Fig. 3b
Input power (µW)	Linewidth (nm)	Input power (µW)	Intensity (a.u.)
[truncated: 101 more rows]

[truncated: 4 more sheets: Fig. 3d, Fig. 3e, Fig. 4b, Fig. 4c]
